# Supplementary material for: Evaluating situational judgment test use and diversity in admissions at a southern US medical school
Source: PLoS One. 2023 Feb 13;18(2):e0280205. doi: 10.1371/journal.pone.0280205 (PMC9925012; doi:10.1371/journal.pone.0280205)
Supplement: S1 File — (XLSX) [file pone.0280205.s001.xlsx]

## Sheet: Export
Application Year	AMCAS Disadvantaged	AMCAS Family Income Level	AMCAS Family Assistance Program	AMCAS SES Indicator	AMCAS Disadvantaged	AMCAS Number In House	Race	Hispanic	Age	Sex	Teamwork	Teamwork Comm	Critical Thinking	Critical Thinking Comm	Empathy	Empathy Comm	Capacity for Improvement	Capacity for Improvement Comm	Self Starter	Self Starter Comm	Comm Average	MD Interview Form 2019 Ver 2 #1 Overall Score	Casper Percentile	CASPer	AMCAS Underserved Self Reported
2019		3	Y	1		4		No	24	M	5	4	3	4	1	2	3	4	4	3	3.4	5	0.39	39
2019		3	Y	4		6		Yes	24	M	3	3	4	4	2	2	5	3	4	4	3.2	4	0.34	34
2019		7	N	1		5	White	Yes	23	F	4	3	5	5	3	4	3	4	5	5	4.2	4	0.96	96
2019		5	N	2		6	Black or African American	No	23	M	4	3	2	3	4	4	4	3	5	4	3.4	4
2019		6	N	2		4	White	No	26	F	4	4	4	4	3	4	3	4	4	4	4	5	0.43	43
2019		1	N	2		5	White	No	24	M	3	4	3	3	2	3	4	4	3	4	3.6	4	0.82	82
2019		7	N	2		3	Asian	No	23	M	3	3	5	5	3	4	4	2	4	4	3.6	5	0.95	95
2019		5	U	2		5	White	No	25	M	4	4	3	2	3	4	3	4	4	3	3.4	3	0.56	56
2019		4	N	2		5	White	No	25	F	3	3	5	5	4	4	2	1	5	4	3.4	5	0.53	53
2019		6	U	2		4	Black or African American	No	22	F	5	5	4	2	3	3	4	5	4	4	3.8	3	0.99	99
2019		6	U	2		4	White	No	26	F	3	4	3	3	5	5	5	5	4	4	4.2	4	0.37	37
2019		Decline to answer	1	No		5		No	28	F	5	5	4	5	3	2	2	3	4	5	4	4	0.13	13
2019		8	Y	2		4	White	No	22	M	3	3	4	5	3	3	5	4	2	3	3.6	5	0.89	89
2019		6	N	2		3	White	Yes	23	M	4	4	3	3	5	5	5	5	5	5	4.4	3	0.98	98
2019		3	Y	1		4	Black or African American	No	25	F	3	4	4	4	4	4	5	5	5	5	4.4	4	0.34	34
2019		2	N	1		8	Black or African American	No	26	F	3	4	5	5	5	5	5	4	4	5	4.6	3	0.31	31
2019		6	U	2		5	Asian	No	23	F	3	3	5	5	5	4	4	3	3	3	3.6	3	0.38	38
2019		8	U	2		4	White	No	24	F	4	4	5	5	5	4	4	4	5	4	4.2	5	0.74	74
2019		3	Y	2		2	Black or African American	Yes	26	M	4	4	4	5	3	3	3	3	4	4	3.8	5	0.58	58
2019		18	N	2		4	White	No	24	F	3	3	5	5	4	5	2	2	4	3	3.6	5	0.96	96
2019		1	Y	2		5	White	No	25	F	4	4	4	4	4	3	5	4	5	4	3.8	4	0.65	65
2019		6	U	2		6	American Indian or Alaska Native	Yes	24	M	3	3	4	5	5	5	5	5	5	4	4.4	5	0.13	13
2019		2	Y	1		4	Black or African American	No	26	M	5	5	3	4	5	5	5	5	5	5	4.8	5	0.36	36
2019		3	Y	2		6	White	No	29	M	4	4	3	3	3	3	3	4	5	5	3.8	5	0.48	48
2019		18	N	2		4	Asian, White	No	25	M	3	3	4	4	4	5	4	5	4	5	4.4	4	0.57	57
2019		4	U	4		5	Black or African American	No	25	M	4	4	4	5	5	5	5	5	4	5	4.8	5	0.24	24
2019		2	Y	3		15	Black or African American	No	27	M	4	4	5	4	4	3	4	3	5	4	3.6	5	0.03	3
2019		8	N	2		4	Black or African American	No	25	F	4	4	4	5	4	4	4	5	5	5	4.6	5	0.94	94
2019		6	Y	2		7	American Indian or Alaska Native	Yes	27	F	3	4	3	4	2	2	5	5	5	5	4	4	0.52	52
2019		3	Y	4		6	Asian, Black or African American	No	25	F	4	4	4	4	4	4	5	4	5	4	4	4	0.34	34
2019		5	N	2		5	Asian	No	23	F	3	3	5	5	5	5	5	5	5	5	4.6	4	0.95	95
2019		3	U	1		6	Asian	No	25	F	3	2	5	5	4	4	3	3	3	3	3.4	3	0.42	42
2019		5	N	1		5	White	No	23	F	5	4	3	4	2	3	4	4	3	4	3.8	5	0.88	88
2019	N	5	Y	1	N	6	White	No	25	F	4	4	4	4	4	3	3	3	3	3	3.4	4	0.35	35	Y
2019		4	N	2		4	White	No	22	F	2	2	3	2	2	2	4	4	2	4	2.8	4	0.48	48
2019		7	N	2		4	White	No	23	M	5	5	3	1	3	2	3	3	4	5	3.2	4	0.46	46
2019		3	N	1		3	White		25	M	5	5	3	4	4	4	4	3	4	3	3.8	5	0.85	85
2019		2	Y	1		4	Black or African American	No	24	F	3	3	4	4	4	4	5	3	4	4	3.6	4	0.03	3
2019		6	N	2		4	White	No	30	M	3	3	5	5	3	3	4	3	2	3	3.4	4	0.39	39
2019		3	Y	2		8	White	No	23	F	3	3	3	3	3	3	4	4	3	3	3.2	5	0.34	34
2019		7	N	2		6	White	No	30	F	4	3	4	4	4	4	5	4	3	3	3.6	5	0.59	59
2019		9	N	2		6	Black or African American	No	24	M	5	4	4	3	3	4	5	5	4	4	4	5
2019		2	Y	1		6	White	Yes	25	M	3	3	4	5	4	3	5	4	5	5	4	5
2019		19	N	2		3	Black or African American	No	24	M	5	5	4	4	4	4	4	4	3	3	4	4	0.92	92
2019		1	N	2		6	White	No	26	M	3	3	1	1	3	3	3	2	2	2	2.2	2	0.06	6
2019		19	N	2		8	White	No	23	F	4	3	3	5	4	3	4	4	3	4	3.8	4	0.31	31
2019		6	N	2		4	White	No	29	M	3	3	3	3	3	4	5	5	4	3	3.6	5	0.77	77
2019		5	Y	2		4	White	Yes	22	F	3	2	3	3	2	3	4	3	5	4	3	3
2019		18	N	2		5	White	No	25	F	3	3	4	4	5	5	4	5	4	4	4.2	5	0.54	54
2019		10	N	2		3	White	No	23	M	3	3	2	1	5	5	3	2	4	3	2.8	1	1	100
2019		5	N	2		4	Asian		24	M	1	2	4	4	4	4	3	2	3	2	2.8	5	0.27	27
2019		7	N	2		3	White	No	23	M	3	3	4	3	4	3	2	3	3	2	2.8	2	0.59	59
2019		5	N	2		6	White	No	24	F	2	2	4	5	5	3	4	4	3	3	3.4	1	0.8	80
2019		18	N	2		5	White	No	23	F	3	3	3	3	4	4	4	4	3	3	3.4	4	0.8	80
2019		10	Y	2		4	Black or African American	No	26	M	5	5	5	4	4	4	5	5	5	5	4.6	5	0.8	80
2019		10	N	2		4	White	No	24	F	3	3	3	3	2	2	4	4	3	3	3	2	0.63	63
2019		19	N	2		5	White	No	23	F	3	3	3	1	5	4	5	4	3	3	3	5	0.38	38
2019		4	Y	1		4	White	No	24	F	4	4	3	1	5	4	4	5	5	5	3.8	4	0.95	95
2019		6	N	2		3	White	No	24	M	3	4	3	3	3	4	5	4	5	5	4	5	0.88	88
2019		6	N	1		6	White	No	27	M	4	3	2	3	4	4	3	3	5	5	3.6	3	0.56	56
2019		7	N	2		5	White	No	24	F	4	4	2	3	5	4	3	3	3	3	3.4	4	0.49	49
2019		4	N	2		4	White	No	24	M	5	4	4	4	1	2	2	3	5	5	3.6	4	0.8	80
2019		4	U	2		5	White	No	25	F	3	3	5	5	3	3	5	4	5	5	4	3	0.21	21
2019		5	Y	2		3	Black or African American	No	26	F	3	3	2	2	4	4	5	5	4	4	3.6	4	0.87	87
2019		4	N	2		2	White	No	26	M	4	4	2	3	5	5	5	5	3	4	4.2	5
2019		9	N	2		4	Asian, White	No	24	M	3	3	3	4	4	3	3	4	3	2	3.2	5	0.39	39
2019		6	N	2		4	White	No	21	F	2	2	3	1	2	2	4	3	4	4	2.4	3	0.95	95
2019		2	Y	2		4	Black or African American	No	25	F	3	3	5	5	3	3	5	5	2	2	3.6	3	0.34	34
2019		5	N	2		5	White	No	25	M	4	4	3	3	2	3	5	5	5	5	4	3	0.42	42
2019		14	N	2		4	White	No	23	F	3	3	4	5	3	4	3	4	2	2	3.6	5	0.7	70
2019		9	N	2		4	White	No	28	F	2	2	2	3	5	4	4	3	4	4	3.2	4	0.92	92
2019		12	N	2		5	White	No	25	F	5	4	3	2	4	4	4	4	5	5	3.8	5	0.3	30
2019		3	Y	4		5	Asian, Black or African American	No	23	F
2019		18	N	2		5	White	No	24	F	3	3	3	4	2	2	4	4	3	4	3.4	4	0.14	14
2019		6	N	2		4	White	No	23	M	3	3	3	3	4	4	3	3	4	4	3.4	4	0.34	34
2019		3	Y	4		2	Black or African American	No	24	F	4	4	3	5	5	5	4	5	4	4	4.6	4	0.12	12
2019		6	N	2		4	White	No	22	M	2	3	2	3	3	3	3	2	4	4	3	3	0.35	35
2019		6	N	2		5	White	No	23	F	5	4	3	4	3	3	4	3	5	4	3.6	5	0.73	73
2019		4	Y	1		8	Black or African American	Yes	22	F	3	3	2	1	5	4	4	5	3	4	3.4	3	0.28	28
2019		6	N	2		4	White	No	24	F	5	5	5	4	5	5	4	5	2	3	4.4	4	0.48	48
2019		4	N	1		3	White	Yes	24	M	5	5	3	4	3	3	4	4	3	2	3.6	4	0.77	77
2019		7	N	2		5	White	No	24	F	3	3	2	1	3	2	3	4	4	3	2.6	5	0.55	55
2019		19	N	2		5	White	No	26	F	5	5	4	4	4	3	5	5	5	5	4.4	3	0.9	90
2019		6	N	1		4	White	No	22	M	4	4	3	3	3	2	4	4	3	3	3.2	5	0.65	65
2019		1	N	2		5	Asian	No	24	M	3	3	3	3	4	4	5	5	3	4	3.8	4	0.39	39
2019		19	U	2		5		No	22	F	4	5	5	5	5	4	3	5	4	3	4.4	5	0.98	98
2019		5	N	2		2	Asian	No	24	F	3	3	3	4	3	4	3	4	5	5	4	4	0.21	21
2019		5	N	1		4	White	No	22	F	3	3	4	2	3	3	2	2	3	3	2.6	4	0.99	99
2019		11	N	2		4	Asian	No	22	F	4	4	2	2	3	2	3	3	5	5	3.2	4	0.74	74
2019		2	Y	2		5	Asian	No	23	F	3	4	4	4	4	4	1	3	2	3	3.6	3	0.79	79
2019		8	N	2		4	Asian	No	22	F	3	3	5	4	3	3	4	5	4	5	4	4	0.84	84
2019		5	N	2		3	Asian	No	23	F	5	5	3	3	4	4	3	2	2	2	3.2	3	0.8	80
2019		5	N	4		4	Asian	No	23	F	4	4	2	3	3	3	3	4	5	5	3.8	3	0.92	92
2019		1	U	3		6	Asian	No	27	F	3	3	4	4	5	5	3	4	4	3	3.8	3	0.65	65
2019		16	N	2		4	White	No	23	F	5	5	3	3	5	5	3	4	4	4	4.2	5	0.99	99
2019		4	Y	4		4	Black or African American	No	23	F	5	5	3	4	3	3	4	4	4	4	4	4	0.09	9
2019		4	N	2		5	White	Yes	22	F	5	4	3	4	4	4	5	5	3	5	4.4	2	0.44	44
2019		4	D	2		5	White	No	28	M	4	4	3	3	3	4	3	4	4	5	4	4	0.38	38
2019		9	N	2		4	White	No	30	F	2	3	3	1	3	3	3	4	3	4	3	4	0.68	68
2019		11	N	2		5	White	No	25	F	4	5	4	4	5	5	3	4	4	4	4.4	4	0.96	96
2019		6	N	2		4	White	No	22	F	4	3	3	3	5	5	4	4	5	4	3.8	5	0.8	80
2019		7	N	2		4	White	Yes	26	F	4	4	4	3	4	4	3	2	5	5	3.6	5	0.97	97
2019		1	U	2		5	White	No	30	M	4	3	4	4	5	5	4	4	3	4	4	3	0.8	80
2019		4	N	1		4	Black or African American	No	26	F	3	3	2	2	3	3	4	4	4	3	3	3	0.52	52
2019		6	N	2		6	White	No	24	M	2	1	5	5	4	3	3	4	4	4	3.4	3	0.84	84
2019		3	Y	2		2	White	No	36	F	5	5	4	4	3	3	4	5	4	4	4.2	5	0.8	80
2019		11	N	2		4		Yes	23	M	3	3	3	3	3	2	3	3	5	5	3.2	4	0.64	64
2019		3	Y	2		5	White	No	27	F	4	4	3	4	5	5	4	4	4	3	4	5	0.53	53
2019		5	N	2		4	White	No	24	F	3	3	3	3	5	4	3	3	3	4	3.4	4	0.21	21
2019		1	N	2		5	Black or African American	No	26	F	4	5	3	3	3	3	4	5	3	3	3.8	5	0.81	81
2019		9	N	2		4	Asian	No	22	M	4	4	3	3	2	3	4	4	4	4	3.6	5	0.27	27
2019		4	N	2		4	Asian	No	23	F	5	5	4	3	3	3	4	4	4	4	3.8	5	0.27	27
2019		18	N	2		6	White	No	23	F	3	2	5	5	3	2	4	4	3	4	3.4	4	0.74	74
2019		6	N	2		3	Asian	No	25	M	5	5	4	4	4	4	3	3	3	4	4	3	0.42	42
2019		6	N	2		4	Asian	No	22	M	5	4	4	4	3	3	4	5	5	5	4.2	5	0.76	76
2019		8	N	2		4	White	No	23	F	5	5	2	3	2	3	4	4	4	5	4	2	0.67	67
2019		6	N	2		7	Asian, Black or African American	No	24	M	4	4	3	4	5	5	4	4	3	3	4	3
2019		3	U	3		7	Black or African American	No	24	F	4	4	4	3	3	3	4	4	3	3	3.4	5	0.06	6
2019		3	Y	4		3	Black or African American	No	26	F	4	4	5	5	5	5	4	5	5	5	4.8	5	0.68	68
2019		8	N	2		3	White	Yes	24	F	5	5	4	3	3	5	3	4	3	4	4.2	3	0.58	58
2019		9	N	2		5	White	Yes	24	M	5	4	3	3	4	4	2	3	3	4	3.6	5	0.71	71
2019		8	N	2		5	White	No	22	F	4	4	3	4	4	5	4	5	5	5	4.6	5
2019		8	N	2		5	White	No	26	F	5	4	4	3	5	4	5	5	5	4	4	4	0.71	71
2019		5	N	1		3	Black or African American	No	23	M	4	4	4	3	5	5	4	5	5	5	4.4	5	0.34	34
2019		18	N	2		7	Asian	No	23	F	5	5	4	4	3	3	4	4	4	3	3.8	4	0.78	78
2019		4	N	2		4	White	No	25	F	4	3	2	2	4	4	4	5	3	3	3.4	3	0.88	88
2019		5	N	2		5		Yes	23	F	3	4	4	4	5	5	5	4	5	4	4.2	5	0.92	92
2019		3	U	2		3	White	No	36	F	3	3	3	3	4	4	4	4	4	4	3.6	4	0.08	8
2019		6	Y	1		3	Asian	No	25	F	5	5	4	4	5	5	4	4	5	5	4.6	5
2019		1	N	2		4	Asian	No	22	M	3	3	3	2	5	4	3	3	2	3	3	3	0.91	91
2019		1	N	2		6	Asian, White	No	26	M	4	3	3	4	5	5	3	3	4	5	4	2	0.61	61
2019		8	N	2		4	White	No	25	M	4	3	4	4	5	5	5	4	4	4	4	3	0.93	93
2019		18	N	2		5	White	No	24	F	3	4	2	3	4	4	4	4	4	5	4	4	0.94	94
2019		18	N	2		4	White	No	24	M	4	4	3	3	3	3	4	5	4	4	3.8	5	0.43	43
2019	N	10	N	2	N	4	White	Yes	25	F	3	3	4	4	4	5	3	4	4	5	4.2	4	0.15	15
2019		4	N	1		6	White	No	26	F	4	4	4	4	3	4	4	5	4	5	4.4	4
2019		7	N	2		4	White	No	24	M	4	4	5	4	3	4	4	4	5	5	4.2	5	0.83	83
2019		2	U	4		8	Black or African American	No	27	F	3	3	3	3	2	2	4	4	3	4	3.2	5	0.26	26
2019		9	N	2		5	White	No	23	M	3	2	4	4	5	5	5	4	4	3	3.6	5	0.34	34
2019		5	N	2		5	White	No	27	F	5	5	4	4	3	3	5	5	5	5	4.4	4	0.48	48
2019		5	N	1		5	White	No	24	M	5	4	4	2	4	4	5	5	4	5	4	5	0.57	57
2019		10	N	2		5	White	No	25	M	5	5	4	4	5	5	4	3	4	5	4.4	5	0.76	76
2019		10	Y	4		3	White	Yes	25	F	3	3	3	2	3	3	4	5	4	3	3.2	4	0.61	61
2019		7	N	2		4	Black or African American	No	26	F	3	3	4	3	4	3	4	5	4	4	3.6	4	0.68	68
2019		18	N	2		6	White	No	24	M	4	3	5	5	4	3	3	4	3	4	3.8	3
2019		18	N	2		4	Black or African American	No	22	M	3	4	4	5	5	5	4	5	3	4	4.6	5	0.65	65
2019		9	N	2		7	White	No	26	F	4	4	4	4	4	4	4	4	3	4	4	5	0.71	71
2019		14	N	2		4	White	No	24	F	4	4	5	5	4	5	5	4	3	3	4.2	5	0.83	83
2019		3	Y	2		4	White	No	22	M	3	3	3	3	4	4	3	3	5	5	3.6	4	0.15	15
2019		2	Y	1		4	Black or African American, White	Yes	28	F	3	3	3	3	3	3	2	2	4	3	2.8	5
2019		9	N	2		4	Asian	No	22	F	3	3	4	5	5	4	5	5	3	5	4.4	3	0.89	89
2019		18	N	2		4	White	No	26	M	3	3	5	4	3	4	5	5	4	4	4	5	0.46	46
2019		5	N	3		6	Black or African American	No	23	F	3	3	4	4	4	5	4	4	4	4	4	4	0.8	80
2019		3	Y	1		6	Black or African American	No	25	F	3	3	5	4	4	3	5	5	5	5	4	5	0.7	70
2019		4	N	2		4	American Indian or Alaska Native, White	No	23	F	3	3	3	3	5	4	4	4	4	5	3.8	5	0.95	95
2019		3	N	1		5	Black or African American	No	26	F	4	4	3	3	4	4	5	4	5	5	4	5	0.58	58
2019		11	N	2		4	Asian, Black or African American	No	22	M	4	3	4	4	3	3	4	3	4	4	3.4	3	0.65	65
2019		7	U	2		4	White	Yes	28	F	3	3	4	4	2	3	3	3	4	4	3.4	4	0.51	51
2019		4	N	1		3	White	No	23	M	3	3	4	4	3	4	3	4	5	4	3.8	5	0.96	96
2019		$50,000 - 74,999	N	Yes		4	White	No	22	F	4	3	4	4	5	5	3	4	3	3	3.8	4	0.48	48
2019	N	5	N	1	N	5	White	No	25	M	3	3	4	5	3	4	3	3	5	4	3.8	5	0.94	94	Y
2019		7	N	2		6	White	No	23	M	3	3	4	4	3	2	4	3	3	3	3	3	0.97	97
2019		3	Y	1		8	White	No	26	M	3	2	3	3	5	5	5	5	3	3	3.6	4	0.28	28
2019		10	U	2		4	White	No	22	M	2	2	5	5	5	5	3	3	5	5	4	5	0.7	70
2019		4	N	2		4	White	No	24	M	4	4	3	3	3	3	4	3	5	4	3.4	5	0.34	34
2019		2	N	4		4	White	Yes	27	M	4	4	4	4	3	3	5	5	4	3	3.8	4	0.35	35
2019		9	N	1		2	White	No	30	F	5	5	4	5	3	3	4	4	5	5	4.4	4	0.88	88
2019		6	N	2		4	White	No	22	M	3	3	3	3	2	3	2	3	4	3	3	4	0.71	71
2019		3	U	1		3	White	No	33	M	3	3	3	3	3	4	4	4	5	4	3.6	4	0.84	84
2019		10	N	2		6	White	Yes	23	M	4	4	3	3	2	3	5	5	4	4	3.8	4	0.42	42
2019		4	N	4		4	White	No	23	M	4	4	4	3	4	3	2	2	5	4	3.2	5	0.94	94
2019		6	N	2		4	White	No	30	F	5	4	4	4	3	3	3	2	3	3	3.2	5	0.95	95
2019		6	N	4		4	Asian	No	22	F	5	4	4	4	3	3	3	3	4	4	3.6	4	0.62	62
2019		1	N	1		4	Asian	No	23	M	4	4	4	4	4	4	3	4	4	4	4	4	0.7	70
2019		3	N	1		4	White	Yes	24	M	3	3	3	3	4	3	4	3	5	5	3.4	3	0.39	39
2019		4	N	2		4	White	No	23	F	3	3	3	3	2	2	1	2	4	5	3	4	0.3	30
2019		6	N	2		4	White	No	24	F	3	3	4	4	5	3	4	5	4	5	4	4	0.74	74
2019		6	N	2		5	White	No	24	F	4	3	3	3	3	3	3	4	4	4	3.4	3	0.92	92
2019		6	N	2		4	Asian	No	24	M	4	4	5	5	3	3	3	4	3	3	3.8	5	0.31	31
2019		6	N	1		5	White	No	25	M	3	4	4	4	4	3	5	5	5	5	4.2	3	0.9	90
2019		19	N	2		6	White	No	22	F	4	4	4	4	3	4	2	3	3	3	3.6	5	0.65	65
2019	N	19	D	2	N	5	White	No	24	M	5	5	4	4	4	5	4	4	5	5	4.6	4	0.4	40	N
2019		7	N	4		5	White	No	28	M	4	3	3	4	4	3	3	3	3	4	3.4	4	0.35	35
2019		18	N	2		4	American Indian or Alaska Native	Yes	26	F	3	3	4	4	3	3	4	4	3	3	3.4	3	0.38	38
2019		1	Y	1		5		Yes	31	M	3	4	3	4	5	5	3	3	4	4	4	3	0.07	7
2019		18	N	2		4	White	No	24	F	3	3	5	5	5	5	4	4	4	5	4.4	3	0.66	66
2019		18	N	2		5	Black or African American	No	24	F	5	4	4	5	4	5	4	4	3	4	4.4	5	0.94	94
2019		6	U	2		4	White	No	25	M	4	4	5	4	3	3	3	3	5	5	3.8	3	0.96	96
2019		5	N	2		6	American Indian or Alaska Native, White	Yes	24	M	3	3	5	4	4	5	5	5	4	3	4	3	0.31	31
2019		3	N	1		5	Asian	No	24	F	5	4	4	4	3	3	4	3	5	4	3.6	5	0.1	10
2019		7	N	2		4	White	No	25	M	3	3	4	5	3	4	4	4	4	4	4	5	0.46	46
2019		6	N	4		4	Asian	No	23	F	5	5	4	4	5	4	5	4	5	5	4.4	4	0.15	15
2019		5	N	2		4	Asian	No	23	M	3	3	2	3	5	5	4	5	5	5	4.2	5	0.96	96
2019		1	N	2		5	White	No	23	F	4	4	3	4	3	3	4	4	5	5	4	4	0.61	61
2019		4	U	2		5	White	No	31	M	3	3	2	2	2	2	4	5	4	5	3.4	5	0.84	84
2019		8	Y	2		4	White	No	26	M	4	3	5	4	3	3	5	4	2	3	3.4	3	0.04	4
2019		18	N	2		5	White	No	24	F	3	2	3	3	4	4	5	5	5	5	3.8	5
2019		4	Y	2		4	White	Yes	23	F	3	3	4	4	3	3	4	3	4	2	3	4	0.27	27
2019		3	U	2		4	Black or African American	No	27	M	5	4	4	5	4	3	4	5	4	4	4.2	3	0.8	80
2019		15	N	2		4	Asian	No	22	F	4	4	4	4	4	4	5	5	5	5	4.4	4	0.21	21
2019		7	N	2		4	American Indian or Alaska Native, White	Yes	23	M	4	4	4	3	3	2	3	2	5	5	3.2	3	0.3	30
2019		9	N	2		4	White	No	23	F	3	4	5	5	5	5	5	5	5	5	4.8	5	0.92	92
2019		7	N	2		5	White	No	24	F	5	5	3	4	5	5	4	4	3	4	4.4	3	0.93	93
2019		4	N	2		4	White	No	23	F	5	5	3	3	4	3	4	4	3	4	3.8	4
2019		5	Y	2		4	White	No	24	F	4	4	4	4	3	2	5	4	5	5	3.8	5	0.82	82
2019		15	N	2		7	White	No	23	M	4	4	2	2	3	3	3	3	2	3	3	4	0.9	90
2019		10	N	2		5	Asian	No	23	M	4	4	3	3	5	5	4	3	4	4	3.8	4	0.35	35
2019		10	N	2		4	White	No	25	F	4	4	2	2	5	4	4	4	2	3	3.4	4	0.14	14
2019		3	Y	1		3	Black or African American	No	26	F	5	5	3	4	3	4	4	4	4	4	4.2	3	0.13	13
2019		5	N	2		3	White	No	23	M	4	4	3	3	5	4	4	4	3	3	3.6	5	0.86	86
2019		18	N	2		4	White	No	24	F	3	3	5	5	3	3	4	5	2	3	3.8	4	0.62	62
2019		6	Y	2		3	White	No	22	F	4	4	4	5	3	4	3	3	3	3	3.8	4	0.49	49
2019		9	N	2		4	White	No	24	M	3	3	4	4	4	3	5	4	3	3	3.4	4	0.97	97
2019		9	N	2		5	White	No	24	M	4	5	2	3	3	3	4	4	5	5	4	5	0.72	72
2019		10	N	2		3	White	No	29	M	3	3	1	1	4	5	4	5	5	5	3.8	5	0.88	88
2019		16	D	2		5	Black or African American	No	24	F	5	5	5	5	5	3	3	4	5	5	4.4	4
2019		5	Y	2		4	White	No	28	F	4	5	5	5	4	4	4	5	5	5	4.8	5	0.39	39
2019		13	N	2		6	White	No	22	F	3	3	4	4	3	3	5	4	3	4	3.6	4	0.99	99
2019		7	N	2		4	White	Yes	22	M	3	3	4	4	2	2	4	3	4	3	3	4	0.1	10
2019		4	Y	1		5	White	No	25	F	2	3	4	4	4	4	5	4	5	5	4	3	0.45	45
2019		3	N	1		6	White	No	25	M	4	4	4	4	3	3	4	4	4	5	4	4	0.55	55
2019		7	N	2		4	White	No	24	F	4	3	4	4	4	4	2	4	5	4	3.8	5	0.67	67
2019		18	N	2		4	White	No	24	F	5	5	4	4	4	3	5	5	4	4	4.2	5	0.64	64
2019		6	N	2		5	White		24	M	3	4	4	4	3	3	5	5	5	5	4.2	4	0.38	38
2019		7	N	2		5	White	No	24	M	4	3	5	5	5	5	3	3	5	4	4	5	0.63	63
2019		5	Y	1		4	White	No	22	F	4	5	4	4	3	4	3	3	3	3	3.8	5	0.6	60
2019		1	U	2		4	Asian	No	23	F	5	5	3	4	4	5	3	3	3	4	4.2	4	0.28	28
2019		15	N	2		6	White	No	24	F	3	3	3	4	3	4	4	5	5	5	4.2	5	0.42	42
2019		4	Y	2		4	White	No	23	F	4	5	3	3	5	5	3	4	5	5	4.4	5	0.93	93
2019		3	Y	1		5	White	No	23	M	3	3	4	5	3	3	3	5	5	5	4.2	4	0.39	39
2019		11	N	2		3	White	No	27	F	5	3	4	4	4	4	4	4	5	4	3.8	4	0.5	50
2019		4	N	1		4	White	No	25	F	4	3	3	3	4	3	2	4	4	5	3.6	4	0.75	75
2019		7	N	4		6	White	No	26	F	3	4	5	5	5	5	4	4	5	5	4.6	4	0.86	86
2019		5	N	2		4	Asian	No	24	M	3	3	4	4	4	5	4	5	5	5	4.4	4	0.83	83
2019		6	N	2		5	White	No	23	M	4	4	3	3	4	4	3	5	3	5	4.2	3	0.95	95
2019		18	N	2		6	Asian, White	No	25	F	4	5	5	5	4	3	5	5	3	4	4.4	4	0.88	88
2019		1	N	2		3	White	No	23	F	5	5	5	5	4	3	5	5	4	5	4.6	4	0.89	89
2019		6	N	2		5	Asian	No	23	F	2	1	3	3	5	5	3	3	3	3	3	3	0.78	78
2019		6	N	2		4	Asian	No	24	F	3	3	3	3	3	3	5	4	4	5	3.6	5	0.06	6
2019		4	N	2		4	Asian	No	23	F	3	3	4	4	5	4	3	4	4	5	4	3	0.45	45
2019		12	N	2		5	White		24	M	3	3	4	4	4	4	5	3	3	5	3.8	4	0.64	64
2019	N	4	N	2	N	5	Asian, Black or African American	No	24	F	5	4	3	3	4	4	5	5	2	4	4	4	0.9	90	N
2019	Y	4	N	1	Y	4	White	No	24	F	4	4	3	3	3	4	3	4	3	3	3.6	4	0.54	54	Y
2019		2	Y	4		5	Black or African American	No	25	F	3	3	2	3	5	4	3	4	3	4	3.6	4	0.98	98
2019		9	N	2		4	White	Yes	24	M	3	3	3	1	2	2	4	4	4	4	2.8	4	0.49	49
2019		1	Y	2		5	Black or African American	No	23	M	3	3	4	4	3	3	4	4	3	3	3.4	5	0.76	76
2019		9	N	2		6	White	No	27	M	5	4	3	3	4	4	5	5	3	3	3.8	4	0.03	3
2019		11	N	2		4	Asian	No	24	F	2	2	3	4	3	3	5	5	5	5	3.8	5	0.94	94
2019		4	N	1		5	White	No	24	F	5	4	3	3	3	2	3	4	5	5	3.6	4	0.69	69
2019		16	N	2		5	White	No	23	F	4	4	3	4	2	1	4	5	2	3	3.4	5	0.88	88
2019		5	N	1		5	White	No	28	F	3	2	4	4	4	4	4	4	5	5	3.8	5	0.76	76
2019		1	U	2		4	Black or African American	No	24	F	4	4	3	3	4	4	4	4	4	4	3.8	5	0.12	12
2019		2	N	1		9	Black or African American	No	24	M	3	4	4	4	3	3	3	4	4	3	3.6	5	0.03	3
2019		6	N	2		6	White	No	23	M	4	3	2	2	1	2	2	3	4	5	3	4	0.02	2
2019		8	N	2		4	White	No	25	M	3	4	3	3	3	3	4	4	5	4	3.6	4	0.96	96
2019		6	N	2		4	White	No	22	F	3	3	4	4	5	5	5	5	4	5	4.4	2	0.83	83
2019		3	Y	1		4	Black or African American	No	24	F	2	3	3	4	3	3	5	5	4	4	3.8	5	0.3	30
2019		17	N	2		4	White	No	24	F	3	4	4	4	3	4	5	3	5	4	3.8	5	0.87	87
2019		14	N	2		4	White	No	25	F	3	3	4	4	5	4	5	4	4	4	3.8	5	0.62	62
2019		14	N	2		4	White		25	F	3	3	3	3	4	3	5	3	3	3	3	5	0.85	85
2019	N	5	N	2	N	2	White	No	24	M	5	4	3	3	3	2	4	3	4	3	3	3	0.11	11	N
2019		2	N	3		10	Black or African American	No	26	M	4	3	3	4	3	3	4	3	3	3	3.2	5	0.02	2
2019		8	N	2		4	Asian, White	Yes	23	M	5	5	2	4	3	2	2	3	5	5	3.8	4	0.78	78
2019		13	N	2		5	Asian	No	23	M	3	5	5	5	5	4	5	5	5	5	4.8	4	0.91	91
2019		5	N	1		3	Asian	No	25	M	4	4	3	3	5	4	5	5	3	3	3.8	4	0.94	94
2019		6	N	2		4	White	No	25	M	3	3	4	4	2	2	3	4	4	3	3.2	3	0.77	77
2019		5	N	2		5	White	No	29	F	3	3	2	1	3	4	3	3	3	3	2.8	5	0.52	52
2019		13	N	2		3	White	No	25	F	3	5	4	3	3	3	4	4	5	5	4	5	0.58	58
2019		4	Y	1		4	White	No	38	F	5	5	3	3	5	5	5	5	5	5	4.6	5	0.11	11
2019		8	N	2		3	Asian	No	23	M	4	3	3	3	2	3	2	3	4	5	3.4	5	0.21	21
2019		3	N	1		3	Asian	No	25	M	2	2	3	3	4	4	2	3	5	5	3.4	3	0.24	24
2019		2	Y	2		4	Asian	No	22	M	3	4	5	3	4	5	4	4	5	4	4	5	0.9	90
2019		4	U	2		5	Asian	No	26	F	3	3	4	5	5	2	3	4	5	5	3.8	4	0.09	9
2019		5	N	2		5	White	No	22	F	4	4	3	3	5	5	4	4	3	3	3.8	4	0.56	56
2019		5	N	2		3	Black or African American, White	No	25	F	3	3	3	3	5	5	5	5	3	4	4	3	0.37	37
2019		3	Y	4		5	Black or African American	No	25	F	5	4	3	4	3	4	4	4	4	5	4.2	3	0.26	26
2019		16	U	4		4	White	No	22	F	4	4	4	4	4	4	4	4	4	4	4	4	0.92	92
2019		18	N	2		7	White	No	23	M	3	3	3	3	2	2	3	3	2	3	2.8	5	0.47	47
2019		3	Y	1		7	White	No	24	F	3	3	3	3	4	3	3	3	5	5	3.4	3	0.2	20
2019		2	N	3		6	Black or African American		30	M	2	2	4	4	2	2	3	3	5	5	3.2	4	0.09	9
2019		7	N	2		6	White	No	22	F	2	2	3	3	2	1	3	4	4	4	2.8	4	0.96	96
2019		6	N	2		3	Asian	No	22	F	4	5	3	2	5	4	5	5	5	4	4	4	0.73	73
2019		16	N	2		6	White	No	25	M	3	3	3	3	3	3	4	4	3	3	3.2	2	0.94	94
2019		3	N	2		4	Asian	No	24	M	4	4	2	3	5	5	4	5	4	4	4.2	3	0.78	78
2019		3	Y	3		4	White	No	31	M	3	5	4	4	2	2	2	3	4	3	3.4	5	0.31	31
2019		6	N	2		5	White	No	24	F	3	4	4	4	4	4	5	5	5	5	4.4	4	0.95	95
2019		4	N	2		4	Asian	No	23	F	3	3	3	3	5	5	3	3	2	3	3.4	5	0.27	27
2019		3	Y	2		4	White	No	30	F	3	2	4	4	5	4	4	3	5	5	3.6	4	0.92	92
2019		5	Y	2		4	White	No	25	F	3	4	4	4	5	5	5	5	4	4	4.4	4	0.78	78
2019		6	N	2		5	White	No	25	F	4	4	4	4	2	1	4	3	3	4	3.2	4	0.08	8
2019		1	U	2		5	White	No	27	M	3	3	4	5	4	3	5	5	3	3	3.8	5	1	100
2019		8	N	2		6	White	No	25	M	5	5	3	4	5	4	4	4	4	3	4	4	0.97	97
2019		12	N	2		5	White	No	23	F	3	3	4	4	2	2	3	3	4	4	3.2	3	0.35	35
2019		1	N	2		4	White	No	23	F	3	4	3	4	3	3	3	3	2	3	3.4	4	0.63	63
2019		1	N	2		4	White	No	28	F	3	3	4	4	4	4	5	5	5	5	4.2	5	0.46	46
2019	N	5	N	2	N	6	White	No	24	M	5	5	5	4	3	3	3	3	3	4	3.8	4	0.13	13	N
2019		16	N	2		5	White	No	25	M	4	3	2	2	5	4	3	3	2	2	2.8	4	0.61	61
2019		1	N	2		4	White	No	24	F	3	3	4	4	4	4	4	3	4	4	3.6	4	0.71	71
2019		6	N	2		4	White	No	22	M	4	4	3	3	4	4	5	4	2	4	3.8	5	0.99	99
2019		6	N	2		4	White	No	28	M	3	4	4	4	3	3	4	3	3	4	3.6	4	0.46	46
2019		5	N	2		4	Asian	No	24	M	4	4	4	4	5	4	4	3	5	4	3.8	4	0.41	41
2019	Y	3	Y	4	Y	6	Asian	No	26	M	3	3	2	3	4	2	4	2	3	2	2.4	2	0.3	30	Y
2019		4	N	4		3	White	No	25	M	4	4	2	2	5	5	5	4	3	4	3.8	4	0.7	70
2019		5	N	2		4	Asian	No	25	F	3	3	3	4	4	3	3	4	4	4	3.6	4	0.98	98
2019		4	N	1		5	Asian	No	23	F	3	3	5	5	4	4	2	3	4	4	3.8	5	0.21	21
2019		4	N	1		5	White	No	23	F	3	3	5	4	2	4	4	5	5	4	4	4	0.99	99
2019		4	Y	1		3	Asian, Native Hawaiian or Other Pacific	No	26	M	1	2	3	3	1	3	5	4	4	3	3	4	0.54	54
2019		5	N	4		6	Asian	No	23	F	3	4	4	4	5	5	3	4	4	4	4.2	5	0.98	98
2019		8	N	2		4	White	No	24	F	3	4	4	5	5	5	4	5	5	5	4.8	5	0.8	80
2019		2	Y	1		5	White	No	23	F	5	5	3	3	4	5	5	4	2	3	4	4	0.76	76
2019		5	N	2		4	White	No	29	F	4	4	5	4	5	4	3	4	3	4	4	5	0.72	72
2019		5	Y	2		4	Black or African American	No	25	F	3	4	4	4	3	2	4	3	3	3	3.2	4	0.55	55
2019		6	N	2		5	Asian	No	28	F	3	2	4	4	3	3	4	4	5	5	3.6	4	0.81	81
2019		2	N	1		3	Asian	No	32	F	3	3	4	4	3	3	5	4	4	4	3.6	5	0.13	13
2019		19	N	2		5	White	No	23	M	4	5	2	3	3	3	4	4	3	4	3.8	4	0.22	22
2019		5	Y	2		4	Asian	No	23	M	3	2	5	4	3	4	4	4	3	4	3.6	4	0.57	57
2019		4	U	2		2	Asian	No	22	F	3	4	4	4	3	3	3	3	2	3	3.4	4	0.42	42
2019		2	Y	1		5	American Indian or Alaska Native	No	25	M	4	4	2	2	4	4	5	5	5	5	4	3	0.34	34
2019		5	N	2		3	White	No	23	F	5	5	4	4	3	4	4	4	3	4	4.2	4	0.6	60
2019	Y	6	N	1	Y	3	White	No	22	F	4	4	4	3	1	1	4	3	4	3	2.8	5	0.74	74	Y
2019		9	N	2		4	Asian, White	No	24	F	5	4	5	4	4	4	4	5	4	5	4.4	4	1	100
2019		8	N	2		4	White	No	27	M	5	5	3	3	3	3	5	4	5	4	3.8	4	0.52	52
2019		4	U	1		3	White	No	23	M	5	5	4	4	3	2	4	5	4	5	4.2	4	0.71	71
2019		7	N	2		5	White	No	23	M	2	2	4	4	3	3	5	5	4	3	3.4	5	0.85	85
2019		5	N	2		4	White	No	24	F	3	4	3	2	3	2	4	3	5	4	3	5	0.3	30
2019		4	N	1		4	White	No	24	M	3	2	4	4	4	4	4	4	3	3	3.4	5	0.8	80
2019		2	Y	4		6	Asian, Black or African American	No	24	F	4	4	3	2	5	5	4	4	5	5	4	4	0.71	71
2019	N	7	N	2	N	5	White	No	24	F	3	3	3	3	4	3	3	2	4	3	2.8	4	0.76	76	N
2019		5	N	2		5	Asian	No	22	M	5	5	5	5	3	4	5	5	4	5	4.8	5	0.46	46
2019		5	N	2		6	White	No	22	M	4	4	4	4	3	4	3	3	4	5	4	5	0.72	72
2019		16	N	2		4	White	No	24	F	5	4	3	3	3	4	3	3	4	4	3.6	3	0.7	70
2019		19	N	2		3	White	No	23	F	3	3	4	5	4	4	4	4	4	5	4.2	5	0.64	64
2019		4	N	2		6	Black or African American	No	24	F	3	3	3	3	5	3	4	4	4	4	3.4	4	0.23	23
2019		7	Y	2		5	Asian	No	24	F	5	4	3	2	3	2	3	3	3	4	3	2	0.59	59
2019		13	N	2		4	White	Yes	22	F	3	4	4	4	2	2	5	5	3	3	3.6	4	0.7	70
2019		9	N	2		4	White	No	25	M	3	3	3	3	2	3	5	4	3	3	3.2	5	0.78	78
2019		5	N	2		5	White	No	24	M	3	4	4	2	3	2	4	4	2	4	3.2	4	0.99	99
2019		4	N	2		3	Black or African American	No	24	M	3	3	3	3	3	4	4	5	4	4	3.8	4	0.75	75
2019		3	N	2		7		No	26	M	5	4	4	4	4	4	5	4	5	3	3.8	4	0.59	59
2019		4	N	2		2	Asian	No	23	F	3	4	5	5	3	3	5	5	4	4	4.2	5	0.88	88
2019		7	N	2		5	Asian, White	Yes	25	F	3	4	5	5	4	5	5	5	4	4	4.6	4	0.45	45
2019		9	N	2		4	Asian, Black or African American	No	28	F	3	4	3	3	2	3	5	4	5	5	3.8	4	0.11	11
2019		2	Y	1		2	Black or African American	No	24	F	3	4	4	3	3	2	4	4	5	5	3.6	5	0.58	58
2019		11	N	2		4	White	No	27	M	3	3	5	5	4	5	4	4	4	5	4.4	4	0.57	57
2019		1	Y	2		6	White	No	24	M	2	4	5	5	3	3	2	3	3	4	3.8	5	0.85	85
2019		1	Y	1		6	White	No	26	M	2	3	4	5	4	4	3	5	5	5	4.4	3	0.89	89
2019		4	Y	1		6	White	No	24	M	3	3	5	5	5	5	3	3	3	4	4	4	0.23	23
2019		5	N	2		4	White	No	24	F	3	3	4	4	3	3	4	4	5	5	3.8	5	0.98	98
2019		5	N	1		5	White	No	28	M	3	4	4	4	3	2	3	5	3	3	3.6	4	0.49	49
2019		4	Y	4		3	White	No	26	F	4	4	3	3	3	4	4	3	3	3	3.4	4	0.28	28
2019		10	Y	2		4	White	No	22	F	2	1	3	3	4	3	4	4	3	5	3.2	2	0.73	73
2019		10	Y	2		7	Black or African American	No	22	F	4	3	4	4	3	3	3	3	4	4	3.4	5	0.75	75
2019		18	N	2		5	White	No	24	F	4	3	5	5	5	4	5	5	3	3	4	5	0.4	40
2019		7	N	2		3	White	No	24	M	5	4	3	3	4	4	4	5	5	5	4.2	5	0.74	74
2019		11	N	2		4	White	No	23	M	3	3	4	4	5	5	4	4	4	5	4.2	5	0.55	55
2019		1	N	2		7	White	No	23	M	2	2	2	3	3	2	3	2	3	4	2.6	5	0.28	28
2019		1	N	2		4	White	No	26	M	3	3	4	4	4	3	4	4	4	4	3.6	4	0.64	64
2019		8	N	2		4	White	No	27	F	4	5	4	5	3	3	5	5	3	3	4.2	5	0.34	34
2019		5	N	2		4	White	No	28	M	4	4	3	3	4	3	4	4	4	4	3.6	4	0.69	69
2019		1	Y	2		4	White	No	24	F	4	4	4	3	5	5	4	4	4	5	4.2	4	0.9	90
2019		5	N	2		6	Asian	No	23	M	4	4	5	4	4	4	4	5	3	5	4.4	5	0.92	92
2019		9	N	1		4	White	No	25	F	4	4	3	3	3	3	4	3	3	3	3.2	4	0.56	56
2019		9	N	2		4	White	No	24	F	4	4	4	3	5	4	4	4	3	4	3.8	5	0.93	93
2019		1	D	2		4	White	No	28	F	4	4	4	4	3	4	4	4	4	3	3.8	4	0.77	77
2019		11	N	2		5	White	No	22	F	5	5	4	4	4	3	5	5	3	3	4	4	0.64	64
2019		3	Y	2		2	Black or African American		23	M	5	4	4	4	3	3	3	3	3	3	3.4	4	0.41	41
2019		11	Y	2		4	White	No	23	F	4	5	4	5	4	4	4	4	5	4	4.4	5	0.99	99
2019		4	N	1		4	White	No	24	F	5	5	4	4	5	4	4	4	4	3	4	5	0.94	94
2019		3	Y	2		4	Asian, Black or African American	No	23	M	3	2	4	3	4	4	3	3	3	5	3.4	3	0.19	19
2019		8	N	2		5	Asian	No	23	F	5	4	4	5	5	5	3	3	5	5	4.4	5	0.83	83
2019		7	N	2		5	White	No	24	M	2	2	4	4	5	5	4	4	4	4	3.8	5	0.97	97
2019		2	U	1		8	Asian, Black or African American	No	30	M	3	3	2	1	1	2	3	3	2	2	2.2	4
2019		3	N	2		4	White	No	25	F	4	3	4	3	3	3	4	5	4	4	3.6	4	0.97	97
2019		4	N	1		5	Black or African American	No	25	F	4	3	4	5	4	3	4	4	3	4	3.8	3	0.38	38
2019		12	N	2		5	White	No	23	F	4	3	3	4	3	4	5	5	5	4	4	5	0.99	99
2019		18	N	2		5	White	No	23	M	4	4	4	3	3	3	4	4	4	3	3.4	4	0.4	40
2019		5	Y	2		4	Black or African American	No	23	M	4	4	3	3	3	3	4	5	5	5	4	3
2019		15	N	2		6	White	No	22	M	4	4	3	4	2	3	4	3	5	5	3.8	3	0.26	26
2019		6	N	2		4	White	No	25	M	2	2	4	2	3	3	5	5	2	3	3	3	0.61	61
2019		12	N	2		4	White	No	23	M	4	5	4	5	2	2	5	5	4	4	4.2	3	0.25	25
2019		4	N	3		10	Black or African American	No	25	M	4	4	5	5	3	2	4	4	5	5	4	5	0.68	68
2019		6	N	2		3	Black or African American	No	23	M	3	3	4	4	2	2	4	3	3	3	3	5	0.69	69
2019		6	N	2		4	Asian, White		22	F	3	3	3	4	5	5	5	5	4	3	4	5	0.99	99
2019		1	Y	2		6	American Indian or Alaska Native, White	No	26	F	2	3	3	3	5	5	3	4	5	5	4	3
2019		8	N	2		4	White	No	24	M	3	3	3	3	3	3	5	4	3	4	3.4	2	0.89	89
2019		7	Y	2		5	Asian	No	23	F	3	4	4	4	5	5	4	5	4	4	4.4	5	0.74	74
2019		10	N	2		5	White	No	24	F	3	4	3	4	4	5	4	3	5	5	4.2	3
2019		2	U	1		7	White	No	23	F	3	3	2	3	1	3	4	4	5	4	3.4	4	0.24	24
2019	N	6	N	1	N	4	White	No	23	M	4	4	5	4	3	4	3	5	5	5	4.4	4	0.79	79	N
2019		5	N	2		4	White	No	22	M	4	4	3	4	3	3	5	4	4	4	3.8	4
2019		2	Y	1		8	Asian	No	27	M	3	3	4	4	3	4	5	4	3	5	4	4	0.38	38
2019		7	N	2		4	White	No	27	M	4	3	5	5	5	5	4	5	5	5	4.6	3	0.89	89
2019		6	N	4		3	White	No	24	M	4	4	4	4	2	3	3	3	3	3	3.4	5	0.45	45
2019		3	U	4		4	White	No	34	M	5	5	3	4	3	4	4	3	4	3	3.8	5	0.84	84
2019		8	Y	2		4	White	No	24	F	2	2	3	3	3	3	3	3	4	5	3.2	3	0.66	66
2019		4	Y	2		3	White	No	26	F	3	3	3	3	4	3	5	4	5	5	3.6	4	0.46	46
2019		4	N	1		3	White	No	22	F	3	2	4	4	1	1	3	3	3	3	2.6	3	0.46	46
2019		10	N	2		6	White	No	24	M	5	5	4	4	5	4	4	4	5	5	4.4	3	0.74	74
2019		3	Y	2		4	White	No	22	F	4	5	3	4	5	3	3	5	4	5	4.4	4	0.27	27
2019		7	N	2		5	White	No	24	M	3	4	4	4	3	5	2	3	4	3	3.8	4	0.5	50
2019		18	N	2		5	White	No	29	F	3	3	4	4	3	2	5	4	3	3	3.2	4	0.92	92
2019		1	Y	2		4	White	No	25	M	3	4	4	4	5	5	4	4	4	4	4.2	4
2019		5	N	2		4	Black or African American	No	25	F	3	2	2	2	5	5	2	4	3	3	3.2	3	0.42	42
2019		7	N	2		4	White	No	23	M	4	4	5	5	4	3	3	4	4	5	4.2	4	0.67	67
2019		13	N	2		7	Black or African American	No	20	F	3	3	3	3	2	2	4	3	5	3	2.8	5
2019		7	N	2		4	White	No	23	M	4	4	3	4	4	3	3	5	3	3	3.8	4	0.71	71
2019		6	N	2		4	White	No	24	F	4	4	5	4	4	3	5	5	3	4	4	5	0.63	63
2019		11	N	2		3	White	No	23	F	5	5	4	4	3	3	2	3	4	4	3.8	5	0.16	16
2019		2	Y	4		5	Black or African American	Yes	24	M	3	5	4	4	4	4	3	3	3	4	4	4	0.64	64
2019		4	Y	4		3	White	No	25	F	4	4	4	4	3	3	3	3	4	4	3.6	3	0.97	97
2019		6	N	2		4	White	No	37	M	3	3	5	4	5	5	5	4	5	5	4.2	4	0.75	75
2019		19	N	2		5	White	No	24	F	5	5	5	5	5	4	5	5	2	3	4.4	5
2019		19	N	2		10	White	No	25	M	4	4	4	5	3	3	3	5	5	4	4.2	2	0.59	59
2019		18	N	2		4	Asian, White		23	M	3	4	4	4	3	5	4	4	5	5	4.4	4	0.38	38
2019		7	N	2		5	White	No	24	M	3	3	4	4	3	3	3	3	4	3	3.2	5	0.92	92
2019		3	N	1		3	Asian	No	24	M	4	4	4	4	2	2	4	3	3	4	3.4	2	0.86	86
2019		6	N	2		3	Asian	No	24	M	3	3	4	4	3	4	2	2	4	5	3.6	3
2019		7	N	2		4	Asian	No	23	M	3	3	4	4	5	5	5	5	5	5	4.4	4	0.73	73
2019		11	N	2		6	White	No	23	F	4	5	3	4	4	5	3	3	5	5	4.4	5	0.46	46
2019		5	N	2		5	White	No	24	M	3	3	5	4	5	5	3	2	5	5	3.8	4	0.91	91
2019		5	N	2		4	Asian	No	36	M	4	4	3	3	5	5	5	4	3	3	3.8	3	0.43	43
2019		9	N	2		4	White	No	24	F	4	3	4	5	5	4	5	5	5	5	4.4	5	0.62	62
2019		4	Y	1		5	White	No	24	M	3	3	3	4	3	3	3	3	2	3	3.2	3	0.35	35
2019		19	N	2		4			27	F	4	4	5	5	5	5	5	5	4	5	4.8	4
2019		5	Y	2		4	White	No	23	F	3	3	3	3	3	2	3	3	5	5	3.2	5	0.76	76
2019		1	N	2		5	White	No	25	M	4	4	3	3	4	5	3	3	4	4	3.8	4	0.04	4
2019		18	N	2		4	White	Yes	23	M	3	4	3	3	5	5	4	4	2	3	3.8	3	0.68	68
2019		4	N	2		3	White	No	23	F	3	4	4	4	3	4	4	4	4	3	3.8	4	0.86	86
2019		18	N	2		3	Asian	No	23	F	5	5	5	5	4	3	4	4	3	3	4	3	0.73	73
2019		19	N	2		6	Asian		24	F	4	4	3	3	4	4	3	4	5	5	4	5	0.66	66
2019		6	Y	2		4	Asian	No	26	M	5	5	4	5	5	4	4	5	3	4	4.6	4	0.99	99
2019		5	N	2		6	Asian	No	24	M	4	4	4	5	4	4	5	5	5	5	4.6	5	0.62	62
2019		18	N	2		5	Asian	No	23	F	3	3	4	4	4	4	2	3	5	5	3.8	5	0.63	63
2019		3	Y	2		4	Asian	No	26	F	5	5	4	4	5	4	4	4	4	4	4.2	4	0.85	85
2019		3	N	2		4	Asian	No	22	M	3	3	4	4	3	3	3	5	4	3	3.6	3	0.14	14
2019		4	N	1		6	White	No	24	F	4	3	5	5	4	4	5	5	3	4	4.2	5	0.82	82
2019		7	N	1		4	White	No	29	M	3	3	5	5	4	4	2	2	3	4	3.6	3	0.46	46
2019		6	N	2		4	White	No	26	F	3	3	4	4	3	3	3	4	3	3	3.4	3	0.3	30
2019		7	U	2		5	White	Yes	23	M	3	3	4	4	5	5	4	3	4	3	3.6	4	0.57	57
2019		1	D	3		6	Black or African American	No	25	F	3	3	3	3	4	3	3	3	4	4	3.2	3	0.26	26
2019		4	Y	2		6	Asian	No	23	M	5	5	4	5	3	2	5	4	4	4	4	5	0.73	73
2019		4	Y	2		3	Black or African American	No	25	F	3	4	3	4	2	3	3	4	3	3	3.6	4	0.26	26
2019		1	N	2		4	White	No	24	F	4	5	5	5	4	3	4	4	4	4	4.2	4	0.99	99
2019		5	N	2		4	Asian	No	22	M	4	4	2	3	2	3	5	5	5	4	3.8	4	0.96	96
2019		7	N	2		4			22	M	4	4	4	4	4	4	3	3	5	4	3.8	5	0.75	75
2019		10	N	2		5	White	No	24	F	4	4	3	3	5	5	3	4	4	4	4	4	0.82	82
2019		3	N	1		4	White	No	26	F	4	3	3	3	3	2	4	4	5	3	3	5	0.58	58
2019		5	N	2		4	White	No	28	F	3	3	3	3	5	3	4	3	3	4	3.2	4	0.15	15
2019		10	N	2		4	White	No	24	F	3	3	4	5	5	5	4	3	5	5	4.2	5	0.55	55
2019		4	N	2		6	White	No	26	F	4	2	3	1	5	5	4	4	3	3	3	3	0.18	18
2019	N	6	N	2	N	4	White	No	23	F	4	4	4	1	5	5	3	4	3	4	3.6	4	0.82	82	N
2019		6	N	2		6	White	No	26	M	4	3	3	3	3	2	4	4	5	4	3.2	4	0.57	57
2019		11	N	2		4	White	No	22	M	4	4	3	2	4	3	4	4	4	4	3.4	5	0.96	96
2019		18	N	2		4	Asian	No	26	F	5	5	4	4	5	4	3	2	4	5	4	5	0.47	47
2019		4	Y	2		4	Black or African American	No	28	M	3	3	2	2	4	3	4	3	3	4	3	3	0.44	44
2019		3	Y	1		2	White	No	24	F	3	3	5	5	5	5	4	4	4	5	4.4	5	0.5	50
2019		10	N	2		4	Asian	No	23	F	3	3	3	4	3	2	2	3	2	4	3.2	3	0	0
2019		10	N	2		4	Asian	No	22	F	3	3	5	5	3	4	5	5	5	5	4.4	4
2019		6	Y	2		4	White	No	23	M	4	4	4	4	3	3	3	3	5	5	3.8	5	0.94	94
2019		5	N	2		6	Asian	No	23	F	4	4	5	5	3	4	4	4	3	3	4	4	0.22	22
2019		1	U	2		4	Black or African American	No	27	F	3	3	5	3	5	5	5	5	5	5	4.2	5	0.55	55
2019		6	N	2		4	White	No	24	F	3	3	3	4	4	3	3	4	4	4	3.6	4	0.59	59
2019		8	N	2		5	White	No	27	F	1	1	5	1	4	5	4	4	4	3	2.8	5	1	100
2019	N	6	U	2	N	5	White	No	28	M	3	3	4	4	5	5	4	3	2	2	3.4	2	0.17	17	N
2019		19	N	2		5	White	No	26	M	3	3	5	5	2	2	4	3	4	3	3.2	4	0.6	60
2019		9	N	2		4	White	Yes	22	M	4	5	3	3	3	3	4	4	3	4	3.8	3	0.45	45
2019		5	N	2		3	White	No	23	F	5	5	4	4	3	3	3	3	3	3	3.6	4	0.51	51
2019		2	Y	1		3	Black or African American	No	25	F	3	3	3	1	4	4	4	3	3	4	3	4	0.21	21
2019		11	N	2		6	White		22	F	3	4	4	4	4	3	5	5	5	5	4.2	5	1	100
2019		10	N	2		4	White	No	23	M	4	4	4	5	5	4	4	5	4	3	4.2	4	0.88	88
2019		19	N	2		6	White	No	35	M	4	4	4	3	3	5	5	5	4	3	4	5	0.31	31
2019		19	N	2		4	Black or African American	No	25	M	4	4	4	5	5	5	3	3	4	3	4	3	0.57	57
2019		6	N	2		4	White	No	23	F	3	3	3	3	4	3	3	4	3	3	3.2	5	0.12	12
2019		19	N	2		3	Black or African American	No	30	F	4	3	4	4	3	3	5	5	4	3	3.6	5	0.76	76
2019		4	Y	2		4	White	No	23	M	4	4	4	3	3	3	4	4	4	4	3.6	4	0.01	1
2019		3	N	1		4	White	No	25	M	3	3	4	3	4	4	4	3	4	4	3.4	5	0.86	86
2019		5	N	4		4	White	No	23	M	3	4	3	2	2	1	3	3	4	5	3	3	0.16	16
2019		1	N	2		6	White	No	23	F	3	3	3	2	3	3	4	4	5	4	3.2	3	0.34	34
2019		6	N	2		5	White	No	25	F	4	4	4	4	5	5	5	5	5	4	4.4	5	0.64	64
2019		5	N	2		6	White	No	24	F	5	4	4	4	3	4	3	3	3	4	3.8	4	0.18	18
2019		6	N	2		4	White	No	23	F	3	3	5	5	4	4	4	5	3	4	4.2	4	0.5	50
2019		18	N	2		6	White	No	25	F	4	4	5	5	4	5	5	5	5	5	4.8	5
2019		5	N	2		4	Asian	No	25	M	5	5	4	4	3	2	5	5	3	4	4	3	0.21	21
2019		2	Y	3		7	Black or African American	No	40	F	5	5	3	3	5	5	3	3	4	4	4	4	0.51	51
2019		2	Y	4		4	Asian	No	23	F	3	4	5	5	3	4	4	4	5	5	4.4	5	0.97	97
2019		10	N	2		5	White	No	23	M	1	2	3	3	4	5	3	4	3	4	3.6	4	0.76	76
2019		3	Y	2		4	American Indian or Alaska Native	Yes	24	F	4	3	4	4	4	4	4	4	4	3	3.6	5	0.6	60
2019		18	N	2		4	White	No	24	F	4	4	4	4	5	5	5	5	5	5	4.6	5	0.74	74
2019		5	N	2		4	White	No	26	M	5	4	4	4	4	4	4	3	5	5	4	5	1	100
2019		2	N	1		3	White	No	24	M	4	4	3	2	3	3	4	4	4	4	3.4	4	0.07	7
2019		6	N	2		5	White	No	23	F	3	3	4	4	3	3	3	3	4	4	3.4	4	0.52	52
2019		6	N	2		4	White	No	24	M	5	4	4	5	4	4	5	5	3	5	4.6	5	0.68	68
2019		8	N	2		4	White	No	26	F	3	3	4	4	5	4	5	3	4	3	3.4	5
2019		9	N	2		4	White	No	22	M	4	4	3	3	4	5	2	4	2	2	3.6	3	0.38	38
2019		1	N	2		4	White	No	22	M	5	4	3	1	3	3	3	3	4	5	3.2	5	0.58	58
2019		5	Y	4		4	White	No	23	F	4	3	4	3	3	3	2	2	5	5	3.2	4	0.91	91
2019		9	N	2		3			21	F	3	3	4	4	3	4	3	2	4	4	3.4	3	0.97	97
2019		10	N	2		5	Black or African American	No	24	F	2	2	3	4	2	1	4	4	4	4	3	4	0.59	59
2019		5	N	2		4	Asian	No	24	F	4	4	4	4	4	3	3	3	5	4	3.6	4	0.91	91
2019		4	N	2		4	Asian	No	23	F	3	2	4	5	4	3	4	3	5	5	3.6	5	0.86	86
2019		8	N	1		4	Asian	No	22	F	3	4	5	5	4	4	3	2	4	3	3.6	5	0.99	99
2019		2	Y	3		5	Asian	No	25	M	4	4	3	3	4	4	4	4	4	4	3.8	5	0.72	72
2019		2	Y	1		4	Asian	No	22	M	4	4	3	2	5	5	5	5	5	5	4.2	4	0.66	66
2019		13	N	2		4	White	No	25	F	5	4	3	4	3	3	4	5	3	3	3.8	5	0.8	80
2019		4	Y	2		6	Asian	No	22	F	3	3	2	2	5	5	4	4	4	4	3.6	5	0.49	49
2019		6	Y	1		3	White	No	30	M	3	3	5	5	4	4	2	4	4	3	3.8	5	0.82	82
2019		6	N	2		4	Asian	No	22	F	3	3	4	4	4	4	4	4	5	5	4	5	0.83	83
2019		2	N	1		8	Black or African American	No	25	M	3	3	2	3	4	3	3	3	3	3	3	5	0.75	75
2019		10	N	2		4	Asian	No	22	F	3	2	3	2	4	4	5	5	4	4	3.4	3	0.71	71
2019		6	N	2		5	White	No	23	M	4	4	4	3	4	3	3	4	3	3	3.4	3	0.86	86
2019		18	N	2		5	White	No	24	F	5	5	5	5	4	5	5	5	5	5	5	5	0.66	66
2019		16	N	2		4	White	Yes	25	F	4	4	3	4	4	4	4	5	5	5	4.4	4	0.12	12
2019		14	N	2		8	White	No	24	F	5	4	4	4	4	5	4	5	4	5	4.6	4	0.92	92
2019		7	N	2		4	Asian	No	23	M	4	3	4	4	3	3	5	5	5	5	4	5	0.65	65
2019		4	Y	1		5	White	No	29	M	3	4	4	5	3	5	4	5	5	5	4.8	5	0.84	84
2019		19	N	2		4	Asian	No	23	F	3	3	3	3	5	5	5	5	4	5	4.2	5	0.18	18
2019		4	Y	1		4	White	No	23	F	5	5	4	5	3	3	5	4	4	4	4.2	5	0.97	97
2019		10	N	2		3	Asian, White	No	26	F	3	3	3	2	3	3	4	4	3	4	3.2	5
2019		4	N	2		5	White	No	24	M	4	4	4	4	3	4	4	4	2	2	3.6	4	0.99	99
2019		19	Y	3		4	White	No	32	M	3	4	4	4	3	3	4	3	5	4	3.6	5	0.18	18
2019		1	N	2		7	Black or African American, White	No	23	M	4	4	3	3	5	5	4	4	4	4	4	4	0.89	89
2019		3	Y	1		5	Asian	No	28	M	3	3	4	2	4	3	3	3	3	4	3	4	0.3	30
2019		6	N	2		4	Asian	No	23	M	4	4	4	3	3	3	4	5	5	5	4	4	0.93	93
2019		4	U	2		4	White	No	26	M	4	5	3	3	3	3	3	4	3	3	3.6	4	0.39	39
2019		5	N	2		5	White	No	23	M	4	4	3	4	3	4	4	4	4	3	3.8	4	0.84	84
2019		9	N	2		4	White	No	26	F	3	3	4	4	4	3	5	4	4	5	3.8	4	0.45	45
2019		10	N	2		4	White	No	23	F	3	3	5	4	3	3	4	3	4	4	3.4	5	0.9	90
2019		5	N	2		4	Asian	No	24	M	3	3	4	4	3	3	4	5	5	5	4	4	0.74	74
2019		1	U	2		7	White	No	23	F	4	4	3	3	4	3	3	3	3	3	3.2	4	0.77	77
2019		5	N	1		4	Asian, White	No	25	M	2	3	4	5	4	4	2	2	2	3	3.4	4	0.92	92
2019		19	Y	2		4	American Indian or Alaska Native	No	23	F	4	4	5	5	5	4	5	5	4	5	4.6	4	0.67	67
2019		1	U	2		5	White	No	30	M	5	5	2	3	3	3	3	4	3	3	3.6	3	0.89	89
2019		19	D	2		7			25	F	3	3	5	4	3	3	4	4	5	5	3.8	5	0.68	68
2019	N	6	N	2	N	3	Asian, White	No	30	F	4	4	3	3	4	5	4	3	5	4	3.8	5	0.34	34	N
2019		6	N	2		4	White	No	23	F	4	4	3	3	5	5	4	5	5	4	4.2	5	0.8	80
2019		1	N	2		4	White	No	25	F	4	4	4	4	3	3	4	4	5	5	4	4	0.76	76
2019		11	Y	2		6	Black or African American		24	F	3	4	5	5	3	4	4	5	4	4	4.4	5	0.98	98
2019		8	N	2		4	White	No	24	M	3	3	5	5	4	4	5	4	4	4	4	4	0.74	74
2019		3	N	1		5	Asian	No	24	F	2	2	3	3	4	4	5	4	5	5	3.6	4
2019		18	N	2		4	White	No	22	M	4	4	2	3	4	3	2	3	3	3	3.2	5	0.05	5
2019		5	N	2		4	White	No	23	M	3	3	4	4	4	4	5	5	5	5	4.2	4	0.89	89
2019		16	N	2		4	White	No	22	M	3	3	4	2	4	2	3	2	2	3	2.4	3	0.64	64
2019		18	N	2		4	White	No	27	M	5	5	3	3	4	3	5	5	4	5	4.2	5	0.98	98
2019		3	N	1		4	Black or African American	No	26	M	3	3	4	3	3	3	3	3	3	3	3	3	0.03	3
2019		3	U	2		4	Native Hawaiian or Other Pacific	No	23	M	3	3	5	5	3	4	4	4	5	5	4.2	5	0.79	79
2019		2	N	1		3	Asian	No	26	M	3	4	3	4	5	4	4	5	4	4	4.2	4	0.61	61
2019		4	N	4		4	Asian	No	22	M	4	5	4	5	4	3	4	5	5	4	4.4	5	0.32	32
2019		5	N	2		4			22	F	4	4	4	4	3	4	3	5	5	5	4.4	4	0.76	76
2019		4	Y	1		3	Asian	No	22	F	3	3	3	5	4	3	5	5	4	4	4	5	0.57	57
2019		19	N	2		5	White	No	23	F	5	2	4	4	5	5	4	4	4	3	3.6	5	0.77	77
2019		4	Y	1		5	White	No	26	M	2	3	2	2	4	4	4	4	5	5	3.6	4	0.77	77
2019		4	N	4		8	White	No	25	F	3	3	3	3	5	4	3	3	5	5	3.6	4	0.59	59
2019		6	N	1		4	White	No	24	F	3	4	4	4	4	4	4	4	5	4	4	4	0.16	16
2019		6	N	2		4	Asian	No	23	M	5	5	3	3	2	3	3	4	5	5	4	5	0.91	91
2019		18	N	2		4	Asian	No	22	F	1	2	5	4	5	4	4	4	3	3	3.4	4	0.8	80
2019		1	N	2		4	White	No	23	M	5	5	4	4	4	4	5	5	4	4	4.4	4	0.93	93
2019		7	N	2		4	White	No	25	M	3	2	4	2	3	3	3	3	2	2	2.4	5	0.34	34
2019	N	16	N	2	N	5	White	No	23	F	3	3	2	2	4	4	5	3	5	3	3	3	0.91	91	N
2019		3	N	2		5	White	No	25	M	4	4	2	2	3	3	3	4	3	4	3.4	4	0.45	45
2019		6	N	2		4	Asian	No	22	F	3	3	3	3	4	3	4	4	3	3	3.2	3	0.66	66
2019		10	N	2		5	White	No	24	F	4	4	4	4	5	4	4	5	5	5	4.4	5	0.87	87
2019		15	N	2		5	Asian	No	22	M	4	4	4	3	2	3	2	2	4	3	3	4	0.42	42
2019		7	N	2		4	White	No	23	M	4	3	3	3	3	3	4	3	5	5	3.4	5	0.68	68
2019		7	N	2		4	Asian	No	24	F	3	2	4	4	5	5	5	5	5	4	4	5	0.94	94
2019		1	Y	1		4	Black or African American	No	28	F	3	3	5	5	3	3	4	3	3	3	3.4	4	0.42	42
2019		4	N	1		5	White	No	25	M	4	3	3	2	3	2	2	2	5	3	2.4	3	0.94	94
2019		11	N	2		5	White	No	28	F	2	3	4	3	4	3	4	5	5	5	3.8	5	0.91	91
2019		$100,000 - 124,999	0	No		3	White	No	25	M	4	4	4	4	5	5	3	4	3	3	4	4	0.93	93
2019		5	N	2		5	Asian	No	22	F	4	4	2	3	3	3	4	4	1	2	3.2	4	0.38	38
2019		19	N	2		4	White	No	26	M	4	5	4	4	3	3	4	4	3	4	4	3	0.03	3
2019		19	Y	2		4	White	No	24	M	4	4	4	4	5	5	5	5	5	5	4.6	4	0.94	94
2019		8	N	2		4	White	No	22	F	3	3	3	2	4	3	4	3	4	4	3	4	0.77	77
2019		17	N	2		4	White	No	24	F	3	3	4	2	5	3	3	3	5	5	3.2	4	0.5	50
2019		4	N	2		4	Asian	No	24	F	3	3	4	4	3	3	4	4	3	3	3.4	4	0.66	66
2019		5	U	1		7	White	No	30	M	4	4	5	4	3	4	4	4	5	5	4.2	3	0.91	91
2019		18	N	2		5	White	No	25	F	3	3	3	3	5	3	4	3	4	4	3.2	4	0.35	35
2019		5	N	2		5	White	No	23	M	5	5	5	5	4	4	3	2	3	3	3.8	5	0.41	41
2019		2	N	1		2	White	No	27	M	3	3	3	3	5	5	4	4	4	3	3.6	3
2019		7	N	2		5	White	No	23	M	2	3	4	3	3	3	3	4	4	2	3	4	0.46	46
2019		4	N	2		5	White	No	23	M	2	2	4	4	5	5	5	5	3	4	4	5
2019		3	Y	2		6	Black or African American	No	24	F	5	5	3	3	4	5	4	4	5	4	4.2	4	0.41	41
2019		4	Y	4		3	White	No	24	F	4	4	5	5	5	5	4	4	5	5	4.6	4
2019	N	18	N	2	N	5	Asian, White	No	23	M	4	4	3	3	4	5	4	4	5	5	4.2	3	0.95	95	N
2019		16	N	2		5	White	No	25	M	1	1	3	3	3	3	2	3	3	3	2.6	4
2019		6	N	2		8	White	No	25	M	4	4	4	4	2	3	3	4	3	3	3.6	4	0.02	2
2019	N	5	N	2	N	4	White	No	24	M	4	5	4	5	4	3	3	2	3	4	3.8	3	0.12	12	N
2019		5	N	2		4	White	No	24	F	3	3	5	5	5	5	4	5	5	5	4.6	5	0.97	97
2019		19	N	2		6	White	No	26	F	5	5	4	5	4	5	5	4	4	3	4.4	4	0.21	21
2019		6	Y	2		4	White	No	23	M	3	3	3	3	4	4	4	5	5	5	4	5	0.98	98
2019		5	U	2		6	White	No	23	M	4	4	3	3	5	4	3	2	3	4	3.4	4	0.28	28
2019		6	N	2		4	White	No	22	F	4	3	4	4	5	5	5	5	5	5	4.4	4	0.69	69
2019		10	N	2		4	Asian	No	23	F	3	4	4	4	2	3	3	2	2	4	3.4	3	0.34	34
2019		8	N	2		4	White	No	23	F	3	3	3	3	3	3	3	2	3	3	2.8	3	0.37	37
2019		5	N	2		4	Asian	No	24	F	3	3	5	4	5	4	5	5	5	4	4	4	0.32	32
2019		6	N	2		3	Asian	No	22	F	3	3	4	4	3	3	3	3	5	5	3.6	4	0.03	3
2019		11	N	2		5	Asian	No	23	F	5	5	4	4	3	4	5	4	5	5	4.4	5	0.87	87
2019		6	N	2		5	Asian	No	23	M	3	4	4	3	4	4	4	4	5	5	4	3	0.71	71
2019	Y	3	Y	2	Y	4	White	No	23	F	3	3	4	4	4	4	4	4	2	3	3.6	3	0.82	82	Y
2019		3	Y	1		7	Asian, Black or African American	No	28	F	5	5	4	4	2	3	3	3	4	3	3.6	5	0.92	92
2019		5	N	2		4	White	No	24	M	4	3	3	3	4	3	3	4	3	4	3.4	3	0.86	86
2019		18	N	2		5	White	No	24	M	4	3	4	4	3	5	3	3	3	5	4	4	0.89	89
2019		3	N	2		3	Asian	No	23	M	3	3	5	5	5	5	2	3	2	3	3.8	4	0.56	56
2019		5	Y	2		4	White	No	24	F	5	5	5	3	4	3	4	3	4	4	3.6	4	0.8	80
2019		3	N	2		4	Asian	No	22	F	3	3	4	3	4	3	3	2	5	5	3.2	4
2019		19	N	2		3	Asian	No	23	F	4	4	4	4	5	4	2	3	4	4	3.8	5	0.97	97
2019		2	Y	1		3	Asian	No	22	M	4	4	3	3	4	4	4	4	5	5	4	4	0.63	63
2019		4	N	2		4	Asian	No	26	M	5	4	5	4	3	4	2	3	2	3	3.6	3	0.93	93
2019		6	N	2		4	Asian	No	23	F	3	3	3	3	3	3	2	3	3	3	3	4	0.19	19
2020	N	9	N	2	N	5		No	21	M	5	4	5	5	2	3	3	2	4	4	3.6	5	0.96	96	Y
2020	Y	3	Y	1	Y	4		Yes	31	M	4	4	3	2	3	2	2	2	3	3	2.6	2	0.31	31	Y
2020	N	8	U	2	N	3	Black or African American		28	M	4	3	4	4	5	4	5	4	3	3	3.6	4	0.73	73	Y
2020	Y	5	N	2	Y	7	Black or African American	No	30	M	3	4	3	4	3	3	4	5	3	3	3.8	3	0.19	19	N
2020	N	6	Y	2	N	8	Asian	No	26	F	3	3	4	3	2	3	3	3	3	4	3.2	5	0.77	77	N
2020	N	5	N	2	N	3	Asian	No	22	F	5	5	4	3	5	5	4	4	4	4	4.2	4	0.79	79	Y
2020	Y	7	Y	2	Y	6	Black or African American	No	23	M	4	4	5	5	5	5	3	3	5	5	4.4	5	0.28	28	Y
2020	N	18	N	2	N	7	Asian	No	21	F	3	3	3	4	5	5	4	4	5	5	4.2	5	0.66	66	Y
2020	N	5	N	2	N	6	White	No	23	F	5	4	5	5	3	3	4	3	3	4	3.8	4	0.27	27	N
2020	N	6	N	2	N	3	Asian	No	23	M	3	4	3	3	3	3	3	3	3	4	3.4	4	0.89	89	Y
2020	Y	3	Y	1	Y	5	White	No	25	M	4	4	3	3	3	3	5	5	2	3	3.6	4	0.44	44	N
2020	N	5	Y	2	N	6	Black or African American	No	23	F	2	2	3	3	3	5	4	4	4	4	3.6	3	0.34	34	N
2020	N	7	N	2	N	5	White	No	23	M	4	5	5	5	3	3	3	3	4	4	4	5	0.91	91	Y
2020	Y	2	Y	2	Y	4	White	Yes	24	F	3	3	4	3	5	4	5	5	4	4	3.8	5	0.54	54	Y
2020	N	10	N	2	N	4	Black or African American	No	23	M	4	4	4	4	5	3	5	5	5	5	4.2	5	0.3	30	Y
2020	N	3	N	1	N	4	White	No	22	F	4	3	3	3	3	3	4	5	5	5	3.8	4	0.26	26	Y
2020	N	6	N	2	N	6	Black or African American	No	24	F	3	3	3	5	5	5	5	5	5	5	4.6	5	0.37	37	Y
2020	N	7	N	2	N	5	White	No	23	F	4	4	3	4	2	3	4	3	2	2	3.2	4	0.74	74	N
2020	N	5	Y	2	N	4	White	No	23	F	3	3	4	5	3	3	2	3	3	3	3.4	4	0.07	7	N
2020	N	14	N	2	N	7	Asian, Black or African American	No	25	F	3	3	3	3	4	4	4	3	5	3	3.2	2	0.1	10	N
2020	N	1	N	2	N	3	White	No	24	F	4	4	5	4	3	4	3	4	5	5	4.2	5	0.54	54	N
2020	N	5	N	1	N	4	Asian, White	No	24	F	4	3	5	4	3	4	4	5	3	3	3.8	2	0.69	69	N
2020	Y	4	Y	1	Y	5	Black or African American	No	23	M	4	4	4	4	3	3	5	4	2	3	3.6	3	0.44	44	Y
2020	N	3	N	2	N	3	Black or African American	No	23	F	3	3	4	5	5	5	3	4	4	4	4.2	4	0.54	54	N
2020	N	18	N	2	N	3	White	No	24	F	4	5	4	4	2	3	2	3	5	5	4	4	0.47	47	Y
2020	Y	3	Y	2	Y	5	White	Yes	24	M	4	4	3	4	3	3	5	5	3	3	3.8	4	0.62	62	Y
2020	N	5	N	1	N	7	Asian, Black or African American	No	22	M	3	3	3	4	3	3	4	4	3	3	3.4	5	0.43	43	Y
2020	N	4	N	2	N	4	White	Yes	31	F	4	5	4	4	4	5	5	5	5	5	4.8	4	0.9	90	N
2020	N	3	N	2	N	13	Asian	No	23	F	3	3	4	4	3	4	2	3	3	5	3.8	4	0.56	56	N
2020	N	5	N	2	N	5	White	No	25	M	3	3	4	4	3	3	4	5	3	3	3.6	3	0.18	18	N
2020	N	5	N	2	N	4	White	No	24	M	4	4	3	4	4	4	4	5	4	4	4.2	5	0.22	22	Y
2020	N	12	N	2	N	4	Black or African American	No	22	M	4	4	5	4	3	3	4	4	5	4	3.8	4	0.81	81	Y
2020	Y	3	Y	1	Y	5		Yes	26	F	3	3	4	4	3	3	3	3	4	3	3.2	2	0.59	59	Y
2020	N	6	N	2	N	4	White	No	23	M	4	4	5	5	2	3	5	4	5	5	4.2	5	0.03	3	N
2020	Y	3	U	2	Y	2	White	No	27	M	5	5	5	4	5	3	4	5	3	3	4	4	0.25	25	Y
2020	N	5	N	2	N	4	White	No	23	M	5	5	3	3	3	4	4	4	3	4	4	3	0.27	27	N
2020	N	19	N	2	N	5	White	No	25	M	5	4	3	3	2	3	3	3	5	4	3.4	3	0.58	58	N
2020	N	5	Y	1	N	6	White	No	25	F	2	3	2	3	5	5	2	3	5	3	3.4	4	0.35	35	Y
2020	N	8	N	2	N	3	White	No	24	F	4	5	4	4	5	5	5	4	4	4	4.4	5	0.85	85	N
2020	N	7	N	2	N	4	White	No	22	F	3	3	2	3	5	5	3	2	2	3	3.2	4	0.62	62	N
2020	N	13	Y	2	N	4	Black or African American	No	25	M	3	3	2	2	5	5	4	5	4	4	3.8	3	0.34	34	Y
2020	N	7	N	2	N	4	Black or African American	No	22	M	4	4	5	5	3	3	4	3	4	4	3.8	4	0.24	24	N
2020	N	18	N	2	N	6	White	No	23	M	4	3	3	4	3	3	3	3	3	3	3.2	3			N
2020	N	18	N	1	N	5	White	Yes	23	F	3	3	3	3	3	2	5	4	3	4	3.2	4	0.03	3	N
2020	N	6	N	2	N	6	White	Yes	22	M	3	4	3	3	3	3	4	5	4	3	3.6	4	0.95	95	N
2020	N	5	N	2	N	3	White	Yes	22	F	3	3	3	4	5	4	4	5	5	5	4.2	5	0.86	86	N
2020	Y	3	Y	1	Y	2	White	No	26	F	3	3	5	5	3	3	4	4	4	4	3.8	5	0.61	61
2020	N	1	Y	2	N	4	Asian	No	21	M	5	5	1	1	5	4	4	4	4	3	3.4	5	0.98	98	N
2020	N	6	U	2	N	4	White	No	21	M	3	3	3	3	3	2	4	3	5	4	3	5			N
2020	N	10	N	2	N	5	White	No	25	M	3	3	4	4	5	3	3	3	3	3	3.2	3	0.18	18	N
2020	Y	2	Y	1	Y	2	Black or African American	No	30	F	4	3	2	2	4	3	4	4	4	3	3	5	0.4	40	Y
2020	N	18	N	2	N	6	White	No	21	F	4	3	3	5	5	3	3	3	4	4	3.6	5	0.72	72	Y
2020	N	5	N	1	N	4	White	No	21	F	3	4	3	3	3	4	3	3	4	5	3.8	5	0.99	99	Y
2020	Y	1	Y	2	Y	5	White	No	26	F	3	3	2	2	3	4	4	2	2	2	2.6	4			N
2020	N	13	N	2	N	4	Asian, White	No	23	F	3	3	4	3	4	3	3	3	4	5	3.4	5	0.51	51	Y
2020	N	3	N	2	N	5	White	No	23	F	4	3	4	4	4	5	3	3	5	5	4	5	0.09	9	N
2020	N	6	N	2	N	3	White	No	25	M	3	3	5	4	3	3	4	4	2	3	3.4	3			N
2020	N	6	N	2	N	4	White	No	22	M	5	5	5	5	5	5	4	4	4	3	4.4	5	0.91	91	Y
2020	N	10	Y	2	N	5	White	No	23	F	3	2	5	5	4	4	3	4	5	5	4	4	0.87	87	N
2020	N	7	N	1	N	4	White	No	24	M	3	3	3	3	4	4	3	4	3	3	3.4	5	0.44	44	N
2020	N	6	N	2	N	5	White	No	23	F	4	4	5	5	3	4	3	4	2	3	4	4	0.27	27	N
2020	Y	3	Y	1	Y	4	Asian	No	23	F	3	3	5	4	5	5	4	4	3	3	3.8	5	0.96	96	Y
2020	N	6	N	2	N	4	White	No	23	F	4	4	3	3	3	4	4	4	4	4	3.8	5	0.47	47	N
2020	N	1	U	2	N	6	White	No	26	F	4	5	5	4	5	4	5	4	5	5	4.4	5	0.93	93
2020	N	10	N	2	N	4	White	No	21	M	4	5	3	3	5	4	3	4	3	3	3.8	4	0.37	37	N
2020	N	5	N	1	N	5	Asian, White	No	23	F	4	4	5	4	3	4	3	3	4	4	3.8	4	0.6	60	Y
2020	N	14	N	2	N	4	White	No	24	F	4	4	3	3	4	4	4	3	4	4	3.6	5	0.67	67	N
2020	N	12	N	2	N	4	White	No	23	M	5	3	4	5	3	3	2	3	4	3	3.4	3	0.5	50	N
2020	Y	4	Y	4	Y	7	Black or African American	No	33	F	5	4	2	3	2	3	5	5	5	5	4	5	0.66	66
2020	N	9	N	2	N	5	White	Yes	22	F	3	2	4	3	3	3	3	3	2	2	2.6	5			N
2020	Y	5	N	2	Y	5	White	No	22	F	3	4	3	3	3	3	3	3	5	5	3.6	5	0.61	61	Y
2020	Y	6	N	2	Y	4	White	No	24	F	4	4	4	4	4	3	4	4	4	5	4	5	0.83	83	Y
2020	N	10	N	2	N	4	White	No	24	F	3	3	4	5	3	3	4	3	5	5	3.8	5	0.72	72	N
2020	Y	2	Y	4	Y	4	American Indian or Alaska Native, Asian	No	31	F	3	2	4	5	3	3	4	5	4	4	3.8	5	0.76	76	Y
2020	Y	2	Y	1	Y	4	Asian	No	22	F	4	5	3	3	5	5	4	3	2	3	3.8	4	0.82	82	N
2020	N	6	N	1	N	3	Black or African American	No	24	F	4	4	5	5	3	3	5	5	4	5	4.4	5	0.22	22	N
2020	N	6	U	2	N	4	White	No	29	M	3	3	4	4	3	2	4	3	4	3	3	5	0.51	51	N
2020	N	6	N	2	N	5	White	No	27	M	4	3	3	3	3	3	4	4	3	2	3	5	0.14	14	Y
2020	N	18	N	2	N	4	White	No	21	M	4	4	4	4	3	3	5	5	3	3	3.8	5	0.78	78	N
2020	N	8	N	2	N	5	White	Yes	27	F	5	4	4	4	5	5	4	4	3	3	4	4	0.92	92	N
2020	N	1	Y	2	N	5		Yes	27	F	3	3	3	5	4	3	5	4	4	5	4	4	0.39	39	N
2020	N	5	N	2	N	5	White	No	23	F	3	3	4	5	3	3	3	3	2	2	3.2	3	0.73	73	N
2020	N	4	Y	2	N	5	White	No	24	F	3	3	5	5	3	2	4	4	3	4	3.6	3	0.35	35	Y
2020	N	8	N	2	N	5	White	No	26	F	2	2	3	4	5	5	4	5	3	4	4	4	0.57	57	Y
2020	N	9	N	2	N	5	White	Yes	22	M	3	3	3	4	3	4	4	4	2	2	3.4	5	0.56	56	N
2020	N	6	N	2	N	5	White	No	21	F	3	4	4	4	4	3	3	5	3	4	4	4	0.9	90	N
2020	N	6	N	2	N	5	Black or African American	No	23	F	4	4	4	4	3	3	4	4	3	4	3.8	4	0.05	5	N
2020	N	3	U	1	N	3	White	Yes	22	F	5	5	2	3	4	3	4	3	4	4	3.6	5	0.54	54	Y
2020	Y	2	Y	1	Y	3	White	No	21	M	3	3	4	4	4	4	5	5	3	3	3.8	3	0.83	83	Y
2020	N	4	Y	2	N	4	White	No	23	F	4	3	3	4	4	4	5	4	3	3	3.6	3	0.86	86	N
2020	N	7	N	2	N	4	Asian, White	No	23	F	4	4	4	4	4	3	4	4	4	4	3.8	3	1	100	N
2020	N	9	N	1	N	4	Asian, White	No	23	M	3	4	3	3	4	5	4	4	4	4	4	5	0.58	58	N
2020	N	7	N	2	N	5	White	No	21	F	4	4	2	3	4	5	2	3	5	4	3.8	5	0.48	48	N
2020	N	6	U	2	N	3	White	No	24	F	4	4	3	3	3	3	4	3	4	3	3.2	4	0.2	20	Y
2020	N	10	N	2	N	4	White	No	23	F	3	2	3	3	5	5	4	3	2	3	3.2	5	0.92	92	N
2020	N	6	N	1	N	4	White	No	22	M	5	4	4	3	5	3	5	5	4	5	4	4	0.65	65	N
2020	N	18	N	2	N	6	Asian, White	No	24	F	3	3	5	5	5	5	3	3	4	3	3.8	5	0.78	78	N
2020	N	5	N	2	N	3	Asian	No	23	M	3	3	4	5	4	3	3	4	3	3	3.6	4	0.96	96	N
2020	N	3	Y	1	N	5	Asian	No	21	M	4	4	3	4	2	3	4	3	3	4	3.6	4	0.52	52	N
2020	N	1	U	2	N	6	Asian, White	No	23	M	2	3	4	4	3	3	4	3	5	5	3.6	5	0.87	87
2020	N	6	N	2	N	4	Asian	No	22	M	3	3	3	2	5	5	5	5	4	5	4	5	0.99	99	N
2020	N	7	N	2	N	2	Asian, White	No	27	F	4	4	5	4	3	3	4	3	4	5	3.8	3	0.9	90	N
2020	N	5	N	1	N	7	Asian	No	22	F	3	2	3	5	2	2	4	4	4	3	3.2	5	0.95	95	Y
2020	N	5	N	2	N	4	White	No	22	F	5	4	5	5	5	4	4	3	5	5	4.2	5	0.72	72	N
2020	Y	3	Y	1	Y	5	White	No	25	F	3	4	3	3	4	4	4	5	2	2	3.6	3	0.48	48
2020	N	8	Y	2	N	4	White	No	21	F	4	4	5	4	4	3	3	3	3	3	3.4	4	0.95	95	N
2020	N	10	N	2	N	4	White	No	26	F	4	3	3	3	3	3	3	3	3	3	3	4	0.99	99	N
2020	N	8	N	2	N	3	Black or African American	Yes	23	M	4	5	3	4	3	3	5	4	4	5	4.2	3	0.44	44	N
2020	N	7	N	2	N	4	White	No	24	F	5	5	5	5	5	5	3	4	5	4	4.6	4	0.59	59	N
2020	N	5	N	2	N	3	White	No	22	F	4	4	3	3	5	4	4	2	4	4	3.4	4	0.69	69	Y
2020	N	10	Y	2	N	4	Asian, White		23	M	3	4	5	5	3	3	3	3	3	3	3.6	5	0.72	72	N
2020	N	9	N	2	N	4	White	No	23	M	3	3	4	5	5	4	4	4	1	3	3.8	3	0.88	88	N
2020	N	7	N	2	N	4	White	No	25	M	4	3	4	3	4	4	3	4	4	4	3.6	3	0.79	79	N
2020	N	6	N	1	N	5	American Indian or Alaska Native, White	No	21	M	3	3	3	3	3	3	3	2	3	3	2.8	3	0.41	41	N
2020	N	3	Y	1	N	5	White	No	21	M	5	5	4	4	3	2	4	4	2	3	3.6	4	0.72	72
2020	N	8	N	2	N	3	Asian	No	22	F	4	4	5	4	3	3	5	4	5	5	4	3	0.72	72	N
2020	N	5	N	2	N	6	Asian	No	23	M	5	5	3	4	4	3	4	5	5	5	4.4	4	0.89	89	Y
2020	N	6	N	2	N	4	White	No	22	F	4	4	5	5	3	4	4	4	4	5	4.4	5	0.99	99	N
2020	N	5	N	1	N	4	White	No	23	M	4	4	4	4	4	3	5	4	4	5	4	5	0.98	98	N
2020	Y	2	Y	4	Y	6	Asian, White	No	30	M	4	4	4	4	3	3	3	4	4	3	3.6	4	0.02	2	Y
2020	N	6	N	2	N	5	White	No	21	M	3	3	3	3	4	4	5	5	4	4	3.8	4	0.44	44	Y
2020	N	18	U	2	N	5	White	No	22	M	5	4	4	4	3	3	4	5	5	5	4.2	4	0.21	21	N
2020	N	19	N	2	N	5	White	No	22	F	4	4	3	3	5	5	4	4	4	4	4	5	0.81	81	Y
2020	N	6	N	1	N	4	White	No	23	M	4	3	4	4	3	2	3	2	3	3	2.8	3	0.57	57	N
2020	N	4	N	1	N	4	White	No	21	F	5	4	3	2	3	3	3	4	4	5	3.6	2	0.65	65
2020	N	18	N	2	N	3	White	No	23	M	4	4	5	5	4	4	4	4	5	5	4.4	4	0.35	35	N
2020	N	6	N	2	N	5	White	No	22	F	4	4	4	4	4	4	3	3	3	4	3.8	5	0.5	50	N
2020	N	18	N	2	N	5	White	No	23	F	4	4	3	3	3	3	3	3	3	4	3.4	3	0.85	85	N
2020	N	1	N	2	N	4	Asian	No	23	M	4	4	3	3	5	5	4	3	5	5	4	4	0.73	73
2020	N	6	N	1	N	4	White	No	23	M	4	5	4	4	5	5	4	4	3	4	4.4	4	0.39	39	N
2020	N	6	N	2	N	6	White	No	23	F	5	5	4	4	3	3	3	3	5	4	3.8	4	0.54	54	N
2020	N	1	N	2	N	4	White	No	23	F	3	3	3	3	4	5	4	3	4	3	3.4	5	0.94	94	N
2020	N	19	N	2	N	6	Asian	No	21	F	4	5	4	4	3	3	2	4	3	3	3.8	3	0.12	12	N
2020	N	5	N	2	N	4	White	No	25	F	4	5	3	3	5	5	2	3	5	5	4.2	3	0.44	44	N
2020	N	19	N	2	N	3	Asian	No	26	M	3	3	3	4	2	3	3	4	5	4	3.6	4	0.98	98	N
2020	N	7	N	2	N	5	White	No	22	F	5	5	2	3	4	3	4	5	4	3	3.8	3	0.95	95	N
2020	N	6	N	1	N	4	Asian, Black or African American	No	23	M	3	3	3	2	5	4	5	3	3	3	3	4	0.57	57	N
2020	Y	4	Y	2	Y	5	Asian	No	23	M	3	3	3	3	3	3	3	3	3	3	3	4	0.44	44	Y
2020	N	6	N	2	N	6	Asian	No	23	F	5	5	5	4	5	5	3	2	2	3	3.8	5	0.14	14	N
2020	N	4	Y	1	N	3	White	No	23	F	4	3	3	4	4	5	4	4	3	3	3.8	3	0.84	84	N
2020	N	3	N	2	N	4	Asian	No	22	F	4	4	3	4	3	4	4	5	5	3	4	4	0.75	75	N
2020	Y	4	N	1	Y	5	American Indian or Alaska Native, White	No	22	M	3	3	4	4	3	3	5	4	3	3	3.4	5	0.65	65	N
2020	N	10	N	2	N	4	White	Yes	25	F	2	3	2	2	5	5	4	4	3	5	3.8	3	0.15	15
2020	Y	5	U	1	Y	5	White	No	26	M	4	4	5	5	4	4	3	4	4	4	4.2	4	0.63	63	Y
2020	Y	3	N	1	Y	5	Asian	No	25	M	3	3	3	4	3	3	3	4	4	3	3.4	4			Y
2020	N	1	N	2	N	4	White	No	22	F	4	4	4	5	4	4	4	5	3	5	4.6	5	0.75	75	N
2020	Y	3	U	1	Y	5	White	No	26	M	4	4	5	5	4	3	4	3	4	3	3.6	3	0.17	17	Y
2020	N	7	N	2	N	4	White	No	22	M	4	4	4	3	3	3	4	4	4	4	3.6	5	0.6	60	N
2020	N	17	N	2	N	5	Black or African American, White	No	26	F	5	5	2	3	5	5	5	5	5	5	4.6	5	0.93	93	N
2020	N	7	N	2	N	4	White	No	22	F	4	3	3	4	4	4	4	4	5	5	4	4	0.54	54	Y
2020	N	5	N	2	N	5	White	No	23	F	4	4	4	4	3	4	4	4	5	5	4.2	5	0.9	90	Y
2020	N	1	N	2	N	6	White	No	25	F	3	2	2	2	5	5	4	4	3	3	3.2	5	0.24	24
2020	N	9	Y	2	N	5	White	No	23	F	4	3	5	5	4	4	4	4	5	5	4.2	5	0.32	32	N
2020	Y	7	Y	2	Y	5	Asian	No	23	F	5	5	5	4	5	4	3	4	5	4	4.2	3	0.72	72
2020	N	6	N	2	N	4	Asian	No	23	M	4	3	4	5	3	3	5	5	4	4	4	2	0.83	83	N
2020	N	5	N	4	N	4	Asian, Black or African American	No	21	F	5	5	4	4	4	4	5	5	4	3	4.2	5	0.92	92	Y
2020	N	4	N	2	N	4	White	No	23	M	3	3	2	2	3	2	4	3	3	3	2.6	2	0.08	8	N
2020	N	5	Y	1	N	5		No	24	M	4	5	4	4	4	4	5	5	5	5	4.6	5	0.86	86	N
2020	Y	2	Y	1	Y	4	Black or African American	No	26	M	4	4	3	3	4	4	4	3	5	5	3.8	4	0.87	87	Y
2020	N	13	N	2	N	4	White	No	22	F	4	3	4	5	3	2	3	3	5	5	3.6	5	0.52	52	N
2020	N	13	N	2	N	5	White	Yes	22	F	4	3	5	5	3	3	4	3	5	5	3.8	4	0.03	3	N
2020	N	5	Y	1	N	5	White	No	25	F	3	2	3	3	3	3	5	5	4	4	3.4	5	0.75	75	N
2020	N	5	N	2	N	5	White	No	23	F	5	4	2	3	3	3	4	3	5	5	3.6	5	0.94	94
2020	N	6	Y	2	N	4	White	No	23	M	3	4	4	3	3	5	3	3	5	4	3.8	4	0.34	34	N
2020	N	18	N	2	N	5	White	No	27	M	4	3	4	4	2	4	4	5	3	4	4	4	0.51	51	N
2020	Y	4	Y	2	Y	6	White	No	23	M	3	3	3	2	3	3	3	2	5	5	3	2	0.78	78	Y
2020	N	9	N	3	N	4	White	No	37	M	4	3	4	4	1	3	4	4	5	5	3.8	5	0.43	43	N
2020	N	4	N	2	N	5	White	No	24	M	3	4	3	3	3	2	3	3	4	3	3	3	0.99	99	N
2020	N	5	N	1	N	5	White	No	25	M	3	3	3	4	3	2	4	3	1	2	2.8	5	0.94	94	Y
2020	N	6	Y	2	N	3	White	No	22	F	4	4	5	5	3	3	5	4	4	5	4.2	4	0.28	28	N
2020	N	1	N	2	N	6	White	No	21	F	3	4	4	5	5	3	5	4	5	4	4	4	0.55	55	N
2020	N	5	Y	1	N	3	White	No	25	F	4	4	4	4	3	4	4	3	4	5	4	5	0.8	80	N
2020	N	7	N	2	N	6	White	Yes	23	M	4	5	3	3	4	4	3	4	3	4	4	3	0.06	6
2020	N	4	Y	1	N	4	Black or African American	No	23	M	4	5	4	5	3	3	4	3	3	3	3.8	5	0.78	78	Y
2020	Y	3	N	1	Y	4	American Indian or Alaska Native	No	25	F	4	4	5	5	3	3	4	5	4	4	4.2	3	0.23	23	Y
2020	N	14	N	2	N	5	White	No	22	F	5	4	4	4	3	2	4	4	3	3	3.4	4	0.54	54	N
2020	N	10	N	2	N	5	Asian	No	25	F	3	3	3	2	3	3	4	3	3	3	2.8	5			N
2020	N	18	N	2	N	4	White	No	23	F	3	3	4	4	4	4	5	5	4	4	4	3	0.74	74
2020	N	6	N	2	N	8	White	No	22	M	3	3	2	3	5	5	4	3	3	3	3.4	4	0.2	20	N
2020	N	5	N	2	N	4	White	No	26	M	4	3	3	4	4	4	3	3	2	3	3.4	4	0.31	31	Y
2020	N	3	N	1	N	6	Black or African American	No	21	F	4	5	4	5	3	2	3	3	5	4	3.8	4	0.15	15	Y
2020	N	9	N	4	N	4	White	No	22	M	3	3	4	4	3	3	5	5	4	4	3.8	4	0.22	22	N
2020	N	6	N	2	N	4	White	No	24	M	3	4	4	3	3	3	4	3	4	3	3.2	5	0.11	11	N
2020	N	5	N	2	N	5	White	No	24	M	4	3	4	3	5	5	3	3	2	3	3.4	4	0.4	40	N
2020	N	4	N	2	N	4			20	F	3	3	4	4	3	3	4	4	3	3	3.4	2	0.37	37	N
2020	N	5	N	2	N	4	Asian	No	23	M	4	4	3	4	4	4	4	4	4	4	4	4	0.27	27	N
2020	N	4	Y	2	N	5		Yes	30	M	5	5	3	3	3	4	3	4	3	3	3.8	4	0.59	59	N
2020	N	3	N	2	N	5	White	No	21	M	4	5	3	3	3	3	3	3	4	5	3.8	4	0.48	48	Y
2020	Y	8	N	4	Y	4	White	No	22	F	3	3	3	3	3	3	3	3	3	4	3.2	4	0.52	52	N
2020	N	5	N	1	N	3	White	No	22	M	4	5	4	4	5	3	2	2	3	3	3.4	5	0.59	59	Y
2020	N	7	N	2	N	4	White	No	22	M	3	3	5	5	5	5	3	2	3	5	4	4	0.34	34	N
2020	N	5	N	2	N	6	American Indian or Alaska Native, White	No	21	F	3	3	3	3	4	4	3	3	3	4	3.4	2	0.44	44	N
2020	N	7	Y	2	N	5	White	No	21	M	4	3	5	4	2	2	4	5	4	4	3.6	4	0.88	88	Y
2020	N	13	N	2	N	7	White	No	31	F	4	5	3	3	3	3	4	4	5	4	3.8	4	0.12	12	N
2020	Y	3	N	1	Y	4	White	No	28	F	4	4	3	3	4	3	4	3	3	3	3.2	3	0.17	17	N
2020	N	6	N	2	N	5	White	No	23	M	4	4	5	5	5	5	3	3	5	5	4.4	5	0.79	79	N
2020	N	7	N	2	N	4	White	No	24	M	4	5	5	4	3	3	4	5	4	5	4.4	5	0.11	11	Y
2020	N	1	N	2	N	5			22	M	2	2	5	4	3	2	3	2	5	4	2.8	4	0.91	91
2020	N	1	Y	2	N	5	White	No	23	F	5	4	3	4	3	3	3	4	4	4	3.8	3	0.31	31	N
2020	N	8	N	2	N	5	White	No	22	F	4	4	4	4	4	4	5	5	4	4	4.2	4	0.61	61	N
2020	Y	3	Y	1	Y	4	Black or African American	Yes	26	F	4	3	3	3	4	3	5	3	4	4	3.2	5	0.56	56	N
2020	N	1	N	2	N	4	White	No	23	F	2	1	3	3	3	3	3	3	4	4	2.8	4	0.72	72	N
2020	N	7	N	1	N	3	White	No	21	M	4	5	4	3	4	5	3	3	3	4	4	4	0.72	72	N
2020	N	5	N	1	N	5	Asian	No	23	M	5	5	5	3	3	3	3	4	2	3	3.6	5	0.7	70	N
2020	N	12	N	2	N	4	Asian	No	21	M	3	2	2	2	3	3	4	4	3	3	2.8	4	0.73	73	N
2020	Y	3	U	1	Y	5		Yes	27	F	4	5	4	4	4	4	5	4	4	5	4.4	3	0.82	82	N
2020	N	9	N	2	N	5	White	No	26	F	4	4	3	3	3	3	4	4	4	5	3.8	4	0.37	37	N
2020	N	1	N	2	N	5	White	No	25	M	4	4	5	4	3	4	4	5	5	5	4.4	5	0.63	63	N
2020	N	4	N	2	N	4	Black or African American	No	23	F	5	5	5	4	4	4	3	4	3	2	3.8	3	0.57	57	N
2020	N	12	N	2	N	7	White	No	23	M	3	3	5	5	1	1	4	1	2	2	2.4	3	0.9	90	N
2020	N	1	N	2	N	5	White	No	23	F	3	3	5	4	3	3	3	3	4	4	3.4	5	0.69	69	Y
2020	Y	4	N	2	Y	5	Asian		22	M	4	4	3	2	4	5	3	2	4	4	3.4	4	0.62	62	Y
2020	N	14	N	2	N	4	White	No	21	M	4	5	3	3	2	2	3	3	4	3	3.2	4	0.96	96	N
2020	N	8	N	2	N	2	White	No	22	F	4	4	3	4	5	5	5	5	4	5	4.6	4	0.33	33	N
2020	N	5	Y	2	N	3	Black or African American	No	23	M	3	3	4	4	4	4	3	4	4	5	4	5	0.66	66	N
2020	N	8	N	2	N	4	White	No	22	F	3	3	3	3	5	5	3	4	3	3	3.6	4	0.62	62	N
2020	N	6	N	2	N	4	White	No	22	F	4	5	3	4	4	3	4	4	5	5	4.2	4	0.5	50
2020	N	19	N	2	N	5	White	No	24	M	4	3	4	5	4	3	3	3	5	3	3.4	5	0.47	47	Y
2020	N	9	N	2	N	4	White	No	21	M	3	3	3	3	2	3	3	3	3	3	3	4	0.03	3	Y
2020	N	19	N	4	N	4	White	No	24	M	3	5	4	3	3	3	4	3	3	4	3.6	2	0.62	62	N
2020	N	5	N	1	N	4	White	No	27	M	3	3	3	3	3	3	3	3	3	3	3	3	0.24	24	N
2020	N	7	N	2	N	5		No	25	F	3	2	5	5	4	4	5	5	4	4	4	5	0.86	86	Y
2020	N	7	N	2	N	4		Yes	22	F	4	4	4	3	2	2	5	4	3	4	3.4	5	0.9	90	N
2020	N	18	N	2	N	5	Asian, White	No	21	F	3	3	4	5	4	4	4	4	5	5	4.2	5	0.92	92	Y
2020	N	7	N	2	N	4	White	No	22	M	5	4	4	5	2	2	4	5	3	3	3.8	4	0.63	63	N
2020	N	18	N	2	N	4	White	No	27	F	3	3	4	4	5	5	4	4	5	5	4.2	3	0.8	80	N
2020	N	1	Y	4	N	4	Asian	No	24	F	3	3	3	3	3	3	1	3	4	3	3	4	0.17	17	N
2020	Y	5	N	2	Y	2	White	No	24	F	4	5	3	4	5	4	5	5	4	4	4.4	5	0.93	93	Y
2020	N	5	N	1	N	4	White	No	23	M	4	5	2	3	3	3	4	5	3	4	4	5	0.47	47	Y
2020	N	5	N	2	N	5	White	No	23	M	5	5	5	4	5	5	5	4	4	5	4.6	5	0.7	70	N
2020	N	18	N	2	N	4			22	F	3	4	4	5	4	4	4	4	3	3	4	5	1	100	N
2020	Y	4	U	4	Y	3	White	No	24	F	4	4	5	5	3	4	4	4	3	4	4.2	3	0.79	79	Y
2020	N	5	N	2	N	6	White	No	24	M	4	4	3	3	3	4	3	3	3	4	3.6	5	0.86	86	N
2020	N	6	N	2	N	4	Asian	No	24	F	3	4	5	4	3	4	4	4	3	3	3.8	4	0.06	6	N
2020	N	4	Y	2	N	6	White	No	29	M	5	5	3	3	3	3	4	5	5	2	3.6	5	0.33	33	N
2020	N	6	N	1	N	4	White	No	24	F	4	4	3	3	4	3	5	5	3	4	3.8	5	0.56	56	Y
2020	N	4	N	2	N	5	White	No	23	M	3	3	4	4	4	4	5	4	3	3	3.6	5	0.58	58	N
2020	N	9	N	2	N	5	White	No	25	M	4	5	4	4	3	3	4	4	4	3	3.8	3	0.72	72	Y
2020	N	10	N	2	N	4	White	Yes	25	F	3	3	3	2	3	3	4	3	3	3	2.8	5	0.27	27	N
2020	Y	4	N	1	Y	4	White	No	24	F	2	2	3	4	5	5	3	4	5	5	4	4	0.54	54	Y
2020	N	5	N	3	N	4	Asian	No	24	F	3	4	5	5	3	3	5	4	4	4	4	5	0.98	98	N
2020	N	8	N	2	N	4	Asian	No	23	F	4	4	5	5	5	5	5	4	4	4	4.4	3	0.5	50	N
2020	N	19	N	2	N	4			24	F	4	3	3	3	4	4	5	5	3	3	3.6	4	0.06	6
2020	N	11	N	4	N	4	White	No	25	F	4	4	5	5	5	4	5	5	4	4	4.4	5	0.93	93	N
2020	N	6	U	2	N	5	White	No	22	F	5	4	4	4	4	4	4	4	3	4	4	4	0.73	73	N
2020	N	8	N	2	N	4	Asian	No	22	M	3	3	4	3	3	3	4	3	4	3	3	3	0.25	25	Y
2020	N	8	N	2	N	5	Asian	No	23	F	4	4	5	4	3	4	5	5	4	4	4.2	3	0.54	54	N
2020	Y	3	Y	4	Y	13	Asian, Black or African American	No	32	M	4	4	4	5	4	4	4	4	5	5	4.4	4	0.33	33	Y
2020	Y	4	Y	1	Y	4	White	No	21	M	5	5	4	4	5	5	3	3	3	3	4	2	0.94	94	N
2020	N	11	N	1	N	4	White	No	23	F	4	5	3	4	4	5	4	3	4	3	4	5	0.35	35	N
2020	Y	3	Y	4	Y	4	White	Yes	27	M	4	5	4	4	4	4	4	3	5	5	4.2	4	0.18	18	Y
2020	N	1	N	2	N	4	Asian	No	22	M	4	5	3	3	3	3	3	3	3	3	3.4	2	0.12	12	Y
2020	N	4	N	2	N	5	White	No	22	F	4	4	4	4	5	4	3	3	3	4	3.8	5	0.11	11	N
2020	N	4	N	1	N	3	White	No	21	F	3	3	3	3	2	2	4	3	3	4	3	3	0.96	96	Y
2020	N	7	N	2	N	4	White	No	24	F	5	5	4	4	4	4	4	3	4	3	3.8	5	0.43	43	N
2020	N	5	N	2	N	2	White	No	25	M	3	3	4	3	3	3	5	4	4	3	3.2	3	0.11	11	Y
2020	N	19	Y	1	N	6	Black or African American	No	27	F	3	3	3	3	4	4	5	5	5	4	3.8	3	0.47	47
2020	N	12	N	2	N	5	White		25	F	4	4	4	4	3	3	3	3	3	2	3.2	5	0.84	84	N
2020	N	15	N	2	N	5	White	No	22	F	2	2	3	4	3	3	3	3	3	3	3	5	0.06	6	N
2020	N	14	N	2	N	6	Asian	No	22	F	3	3	3	3	3	3	5	5	3	3	3.4	4	0.99	99	N
2020	N	19	N	2	N	3	White	No	22	F	4	3	4	3	5	5	3	3	2	3	3.4	3	0.81	81	N
2020	N	15	N	2	N	5	White	No	26	M	4	3	4	4	3	3	3	2	3	3	3	2	0.82	82	Y
2020	N	4	Y	2	N	7	White	No	22	M	3	3	4	4	5	5	4	4	3	2	3.6	5	0.47	47
2020	N	12	N	2	N	5	White	No	25	M	3	3	3	4	3	3	4	3	3	4	3.4	3	0.27	27	N
2020	N	9	N	2	N	4	White	No	23	F	3	3	3	3	4	5	5	5	5	5	4.2	4	0.72	72	N
2020	N	5	Y	1	N	4	White	No	23	F	3	3	3	3	3	3	4	3	4	4	3.2	3	0.87	87	Y
2020	N	6	Y	2	N	5	White	No	28	F	4	4	5	5	5	5	5	4	4	4	4.4	4	0.5	50	N
2020	N	10	U	2	N	5	White	No	23	F	5	5	4	4	4	4	3	3	5	5	4.2	4	0.84	84	Y
2020	N	18	N	2	N	5	Asian	No	25	M	3	3	4	5	4	4	5	5	4	3	4	3	0.4	40	Y
2020	N	7	N	2	N	4	Asian, White	No	24	F	3	3	3	4	5	4	3	3	3	4	3.6	3	0.47	47	N
2020	Y	2	Y	3	Y	8	Black or African American	No	23	F	3	4	5	4	5	5	4	5	5	4	4.4	5	0.27	27
2020	N	1	Y	2	N	4	White	No	24	F	4	5	3	4	3	4	4	3	3	3	3.8	4	0.28	28	Y
2020	N	7	N	2	N	6	White	No	23	F	5	5	4	3	3	5	4	3	4	4	4	5	0.82	82	N
2020	N	9	N	2	N	3	White	No	22	F	3	4	3	3	3	3	4	4	5	5	3.8	4	0.98	98	N
2020	N	8	N	2	N	5	Asian	No	24	M	3	4	4	4	3	4	2	4	3	3	3.8	3	1	100	Y
2020	N	10	N	2	N	4	Asian	No	22	F	4	3	3	5	5	4	2	2	3	4	3.6	4	0.85	85	N
2020	N	3	N	1	N	4	Asian	No	22	M	3	3	4	3	3	4	4	4	4	5	3.8	5	0.9	90	N
2020	N	10	N	1	N	4	White	No	24	M	3	3	4	4	2	3	5	4	3	4	3.6	5	0.3	30	N
2020	N	5	Y	2	N	4	Black or African American	No	21	F	2	2	2	2	3	4	4	3	2	3	2.8	5	0.17	17	N
2020	N	5	N	2	N	7	White	No	22	F	3	3	3	3	4	4	5	5	5	4	3.8	5	0.72	72	Y
2020	N	5	Y	3	N	4	Asian	No	23	F	4	4	4	4	4	4	5	5	5	5	4.4	5	0.99	99	N
2020	N	3	N	2	N	5	White	No	22	M	4	4	5	5	3	2	4	5	4	4	4	5	0.64	64	Y
2020	N	17	Y	4	N	4	White	No	22	F	2	3	4	4	5	5	4	4	3	4	4	4	0.92	92	N
2020	N	19	D	1	N	4	White	No	22	F	3	3	4	5	4	4	3	3	3	3	3.6	5	0.32	32
2020	N	1	N	2	N	4	White	No	23	F	3	3	3	3	4	4	3	3	3	3	3.2	4	0.44	44	N
2020	N	3	N	2	N	3	Asian	No	21	F	3	3	3	4	5	4	5	5	5	5	4.2	3	0.34	34	N
2020	N	5	N	2	N	7	Asian	No	24	M	5	5	4	3	4	3	3	3	3	4	3.6	4	0.5	50	N
2020	N	4	N	2	N	4	White	No	25	F	4	4	4	4	3	4	4	4	5	4	4	5	0.95	95	N
2020	N	6	N	2	N	4	White	No	24	F	4	5	3	3	4	4	4	4	4	4	4	5	0.7	70	N
2020	N	4	N	2	N	4	Asian	No	23	M	4	4	3	4	4	4	4	4	2	3	3.8	5	0.61	61	N
2020	N	1	Y	2	N	5	White	No	23	F	5	5	2	3	3	3	5	5	4	4	4	3	0.64	64	N
2020	N	14	N	2	N	4	Asian	No	25	F	4	4	5	5	4	4	4	4	4	4	4.2	5	0.62	62	N
2020	N	7	U	2	N	4	Asian	No	23	M	4	4	3	3	4	4	4	3	3	4	3.6	4	0.93	93	N
2020	N	2	U	1	N	4	Asian	No	22	M	4	5	5	4	2	3	3	3	3	3	3.6	5	0.91	91
2020	N	19	N	2	N	6	White	No	24	M	3	2	4	3	3	3	4	4	4	4	3.2	4	0.09	9	Y
2020	N	5	N	2	N	6	White	No	24	M	4	4	4	5	4	4	4	4	3	3	4	3	0.13	13	N
2020	N	6	N	2	N	5	White	No	23	M	4	3	3	3	4	3	4	4	3	3	3.2	3	0.64	64	N
2020	Y	3	Y	4	Y	6	Asian	No	26	M	5	5	3	4	3	3	4	3	3	3	3.6	3	0.3	30	Y
2020	N	6	N	2	N	4	Asian	No	22	F	4	5	3	4	3	3	4	4	5	5	4.2	4	0.69	69	N
2020	N	6	N	2	N	4	White	No	22	F	3	3	3	3	3	3	3	3	3	3	3	3	0.5	50	N
2020	N	7	N	2	N	4	White	No	22	F	5	5	3	3	4	4	5	5	5	4	4.2	5	0.82	82	Y
2020	N	8	N	2	N	4	Asian	No	22	F	5	5	5	5	4	4	3	3	4	3	4	3	0.57	57	N
2020	N	12	N	2	N	6	White	No	24	F	3	3	4	3	4	4	4	5	5	5	4	4	0.7	70	N
2020	N	5	N	2	N	6	Asian	No	24	F	4	4	3	3	4	4	3	3	5	5	3.8	5	0.96	96	N
2020	N	5	Y	2	N	4	Asian	No	24	F	2	3	4	2	3	3	5	5	4	5	3.6	5	0.95	95	N
2020	N	6	N	2	N	4	White	No	22	M	4	3	3	3	3	3	4	4	4	3	3.2	4	0.59	59	N
2020	N	5	N	2	N	2	White	No	23	F	3	4	4	4	4	4	4	5	5	5	4.4	4	0.77	77	N
2020	N	5	N	2	N	4	Asian	No	25	M	3	3	3	3	2	3	3	3	4	5	3.4	4			N
2020	N	5	N	2	N	3	White	No	23	M	4	4	5	5	5	4	4	4	5	5	4.4	5	0.57	57	N
2020	N	9	N	2	N	4	White	No	23	F	5	5	3	4	4	3	4	3	4	5	4	4	0.84	84	N
2020	N	3	Y	1	N	5	Asian	No	23	M	3	3	3	3	4	3	3	3	2	3	3	4	0.92	92	N
2020	N	8	N	2	N	4	Asian	No	23	F	3	3	3	3	3	4	5	5	4	4	3.8	5	0.24	24	N
2020	N	3	N	2	N	3	Asian	No	23	F	4	4	4	4	5	5	4	4	4	5	4.4	5	0.43	43
2020	N	8	N	2	N	3	Asian	No	22	M	3	4	4	4	3	3	4	4	3	3	3.6	5	0.79	79	N
2020	N	3	Y	1	N	7		Yes	25	M	3	3	5	3	4	3	4	4	5	4	3.4	5	0.91	91
2020	N	6	N	2	N	5			22	M	3	3	3	3	2	3	3	4	5	3	3.2	5	0.7	70	N
2020	N	6	N	4	N	5	White	Yes	21	M	4	3	3	4	3	3	3	2	2	3	3	4	0.65	65	N
2020	N	6	Y	2	N	4	White	No	24	F	4	5	4	3	4	4	3	4	3	3	3.8	4	0.34	34	N
2020	Y	6	N	1	Y	3	White	No	22	F	4	4	4	3	3	3	5	3	4	3	3.2	5	0.74	74	Y
2020	N	7	N	2	N	3	White	No	22	F	3	4	4	4	5	5	3	4	5	4	4.2	4	0.56	56	Y
2020	N	5	Y	1	N	4	American Indian or Alaska Native	No	22	F	3	3	3	4	4	4	3	3	3	3	3.4	4			N
2020	N	15	N	2	N	6	White	Yes	24	F	4	3	3	3	3	3	4	3	4	3	3	4	0.33	33	N
2020	N	8	N	2	N	4	White	No	23	F	4	4	4	4	3	3	3	3	3	3	3.4	5	0.86	86	Y
2020	N	4	N	1	N	4	White	No	24	F	3	3	4	3	3	3	3	3	4	3	3	5	0.27	27	N
2020	N	4	N	2	N	4	Asian	No	23	M	4	3	4	4	3	3	3	3	3	3	3.2	4	0.75	75	N
2020	N	18	Y	2	N	4	Asian	No	24	F	5	4	4	4	5	4	3	3	4	4	3.8	3	0.81	81	Y
2020	Y	5	D	2	Y	4	White	No	23	M	4	4	3	3	3	3	3	3	4	3	3.2	5	0.66	66
2020	N	18	N	2	N	5	White	No	23	F	5	5	3	3	3	3	3	3	3	3	3.4	4	0.61	61	N
2020	N	18	N	2	N	4	White	No	23	F	4	4	4	3	4	4	5	4	4	3	3.6	5	0.27	27	N
2020	N	5	N	2	N	4	Asian	No	23	M	3	3	3	3	3	3	4	3	5	4	3.2	5	0.45	45	Y
2020	N	7	N	2	N	5	White	No	25	F	4	4	4	5	5	5	3	3	5	5	4.4	4	0.76	76	N
2020	Y	3	Y	2	Y	6	White	No	21	M	5	5	4	4	3	3	4	4	4	5	4.2	4	0.8	80	Y
2020	N	6	N	1	N	4	White	No	23	F	3	3	3	3	5	5	4	4	4	4	3.8	5	0.62	62	N
2020	N	10	N	2	N	4	Asian	No	23	M	3	3	3	4	4	4	3	3	3	3	3.4	3	0.59	59	N
2020	N	1	N	2	N	5	White	No	23	M	3	3	4	5	5	4	4	3	4	3	3.6	5	0.72	72	N
2020	N	9	N	2	N	4	Asian	No	22	F	4	4	4	3	3	3	4	4	4	3	3.4	4	0.21	21
2020	N	3	N	1	N	4	Asian	No	23	M	5	4	3	4	5	5	3	3	3	3	3.8	4	0.82	82	N
2020	N	1	N	2	N	4	Asian	No	23	M	4	4	3	3	3	3	4	3	5	5	3.6	5	0.82	82	N
2020	N	8	Y	2	N	5	White	No	23	F	4	4	4	2	2	2	4	3	4	4	3	4	0.6	60	N
2020	N	10	N	1	N	3	White	No	22	F	3	3	3	3	4	4	4	4	4	4	3.6	5	0.44	44	N
2020	N	6	Y	2	N	5	White	No	25	M	5	4	5	5	4	5	3	2	4	3	3.8	5	0.83	83	Y
2020	N	9	N	2	N	4	White	No	25	M	3	3	3	3	4	4	4	5	4	3	3.6	3	0.78	78	Y
2020	N	5	N	2	N	4	White	No	22	F	4	4	3	3	1	2	3	3	3	2	2.8	3	0.29	29	N
2020	N	6	N	2	N	5	White	No	21	F	3	2	2	3	5	5	3	4	5	4	3.6	4	0.84	84	N
2020	N	3	N	2	N	7	White	Yes	24	F	3	3	3	5	3	2	3	3	4	4	3.4	5	0.59	59
2020	N	18	U	2	N	4	White	No	21	F	4	4	4	5	4	3	4	5	4	4	4.2	5			N
2020	N	4	N	2	N	2	Asian	No	23	F	3	4	4	4	5	5	5	5	4	5	4.6	5	0.88	88	N
2020	N	10	N	2	N	5	White		23	M	3	3	5	4	1	2	4	4	3	4	3.4	5	0.96	96	N
2020	N	12	N	2	N	4	Black or African American	No	22	F	4	4	5	5	4	3	3	4	3	4	4	5	0.95	95	N
2020	N	5	N	2	N	4	American Indian or Alaska Native, White	No	23	M	4	4	4	4	3	3	3	2	4	3	3.2	2	0.48	48	Y
2020	N	6	N	2	N	6	White	No	22	F	5	5	3	5	4	4	5	4	4	4	4.4	3	0.11	11	Y
2020	N	5	N	2	N	6	White	No	22	F	3	2	3	4	5	4	4	4	3	4	3.6	3	0.61	61	N
2020	N	18	N	2	N	6	White	No	24	F	3	3	3	3	3	3	3	3	3	2	2.8	2	0.84	84	Y
2020	N	11	N	2	N	5	Asian, White	No	24	F	3	3	4	5	5	4	4	4	4	5	4.2	3	0.82	82	N
2020	N	9	N	1	N	4	White	No	25	M	1	1	4	4	4	3	4	4	4	4	3.2	5	0.51	51	N
2020	N	5	N	2	N	4	White	No	23	F	5	5	3	3	4	4	4	4	5	5	4.2	5	0.52	52	N
2020	N	9	Y	2	N	4	Black or African American	No	23	F	4	4	4	4	4	5	3	3	4	3	3.8	4	0.46	46
2020	N	1	Y	4	N	3	White		23	F	4	4	3	3	4	4	4	5	5	5	4.2	5	0.72	72
2020	N	19	N	2	N	5	White	No	21	F	4	3	4	4	5	5	3	2	5	5	3.8	4	0.9	90	N
2020	N	7	N	2	N	6	White	No	23	F	5	5	5	5	4	4	3	4	4	5	4.6	4	0.18	18	N
2020	Y	3	Y	4	Y	4		Yes	22	M	4	4	4	4	3	3	4	4	3	3	3.6	3	0.49	49	Y
2020	N	4	Y	2	N	3	White	No	21	F	3	3	3	3	2	2	3	2	5	5	3	3	0.82	82	Y
2020	N	3	N	4	N	3	Asian	No	34	M	3	3	3	3	2	3	4	3	2	2	2.8	4	0.2	20	N
2020	N	12	N	2	N	4	Asian	No	23	F	4	4	4	5	4	4	5	4	5	5	4.4	4	0.99	99	N
2020	N	9	N	2	N	4	Asian	No	23	M	4	4	3	4	4	4	3	4	5	5	4.2	5	0.99	99	N
2020	N	6	N	2	N	6	White	No	23	F	3	3	3	3	3	4	3	3	2	3	3.2	4	0.34	34	N
2020	Y	2	N	1	Y	5		Yes	26	M	5	4	3	2	4	3	4	4	3	3	3.2	5	0.06	6	Y
2020	N	5	N	2	N	4	White	No	24	F	1	1	2	3	3	3	3	3	1	1	2.2	3	0.34	34	N
2020	N	4	N	2	N	5	White	No	22	M	4	4	3	4	4	3	5	5	4	5	4.2	3	0.4	40	Y
2020	N	5	N	2	N	5	White	Yes	23	F	4	4	2	3	3	4	3	3	4	4	3.6	4	0.37	37	N
2020	Y	3	Y	1	Y	3	White	Yes	23	M	2	2	3	3	3	4	4	3	5	5	3.4	5	0.43	43	N
2020	Y	4	Y	2	Y	5	White	No	22	F	4	4	4	4	5	5	3	3	4	5	4.2	5	0.92	92	N
2020	N	8	N	2	N	4	White	No	22	F	4	5	3	4	3	3	5	5	3	3	4	4	0.62	62
2020	Y	6	N	2	Y	4	White	No	24	M	4	4	3	3	3	3	4	4	3	4	3.6	4			Y
2020	N	3	N	3	N	4	White	Yes	24	F	3	4	4	3	5	5	5	4	4	3	3.8	4	0.65	65	N
2020	N	5	Y	2	N	6	White	No	29	M	3	3	4	4	2	3	5	4	5	5	3.8	5	0.75	75	N
2020	N	4	N	2	N	5	Asian	No	22	F	4	4	5	5	4	3	3	3	5	5	4	5	0.43	43	Y
2020	N	4	N	1	N	5	Black or African American	No	26	F	5	4	4	4	3	3	4	3	4	5	3.8	4	0.14	14	N
2020	N	7	N	2	N	4	White	No	22	M	5	5	3	3	3	4	3	3	4	4	3.8	5	0.48	48	Y
2020	N	5	N	2	N	6	Asian	No	21	F	3	3	4	3	3	4	3	3	3	3	3.2	2			N
2020	N	4	N	2	N	5	White	No	25	M	4	4	4	4	4	4	5	5	5	5	4.4	5	0.61	61	N
2020	Y	4	Y	1	Y	4	White	No	30	F	4	4	4	3	4	5	4	4	5	4	4	5	0.57	57	N
2020	N	19	D	4	N	3			22	M	4	4	3	3	3	3	2	3	4	4	3.4	2	0.86	86
2020	N	6	N	2	N	6	Black or African American	No	24	F	4	3	3	3	4	5	3	3	3	3	3.4	5	0.21	21	N
2020	Y	2	Y	3	Y	6		Yes	25	M	3	3	2	3	3	4	3	3	5	5	3.6	5			Y
2020	N	18	N	2	N	4	White	No	22	F	3	4	5	5	4	4	4	4	3	4	4.2	5	0.82	82	N
2020	N	7	N	2	N	5	White	No	25	M	4	4	4	4	3	3	3	3	3	4	3.6	4	0.63	63	N
2020	N	6	N	1	N	5	White	No	23	M	4	3	4	3	4	3	4	4	4	4	3.4	3	0.79	79	N
2020	N	18	N	2	N	4	White	No	26	F	4	4	4	4	5	5	3	4	4	4	4.2	4	0.55	55	N
2020	N	4	N	2	N	4	White	No	26	M	5	4	3	4	4	4	4	4	4	4	4	4	0.3	30	N
2020	Y	2	Y	4	Y	4	Asian	No	25	F	4	4	4	4	4	3	4	4	4	4	3.8	5	0.92	92
2020	N	6	N	2	N	4			24	F	4	4	4	4	4	5	3	3	3	3	3.8	3	0.78	78	N
2020	N	3	Y	1	N	2	White	No	23	M	4	3	4	4	4	4	5	2	4	4	3.4	4	0.4	40	N
2020	N	6	N	1	N	5	Asian, White	No	25	M	3	4	4	3	3	3	5	4	3	3	3.4	2	0.06	6	N
2020	N	9	N	2	N	4	White	No	25	M	5	5	3	3	4	4	3	4	4	2	3.6	5	0.25	25	N
2020	Y	2	U	1	Y	7	Black or African American	No	22	M	3	3	3	4	4	3	4	3	5	5	3.6	4	0.01	1	Y
2020	Y	2	Y	1	Y	6	White	No	22	M	1	1	3	3	3	2	2	3	3	2	2.2	4	0.23	23	Y
2020	N	1	N	2	N	5	Asian	No	23	F	4	4	5	5	3	3	3	3	3	3	3.6	4	0.95	95	N
2020	N	10	N	2	N	5	White	No	23	F	3	4	5	5	4	4	2	3	5	4	4	3	0.43	43	N
2020	Y	2	Y	1	Y	5	Black or African American	No	28	F	5	4	4	2	3	3	2	3	5	5	3.4	5	0.31	31	Y
2020	N	6	N	2	N	4	White	No	24	F	3	4	3	3	3	3	3	3	4	3	3.2	4	0.44	44	N
2020	N	5	Y	2	N	10	Black or African American	No	24	F	5	5	3	3	4	3	4	5	2	3	3.8	4	0.28	28	Y
2020	N	19	N	1	N	4	White	Yes	24	M	4	4	3	3	4	5	4	4	4	3	3.8	3	0.34	34	N
2020	N	7	N	2	N	4	White		22	F	3	3	3	4	3	3	3	2	2	1	2.6	4	0.72	72	N
2020	N	7	U	1	N	5	Black or African American	No	21	F	3	3	3	4	3	3	5	4	4	4	3.6	5	0.44	44	Y
2020	N	5	Y	2	N	6	Black or African American	No	22	M	4	4	5	5	3	4	4	4	4	4	4.2	4	0.59	59
2020	Y	2	Y	4	Y	2		Yes	24	M	3	3	4	3	3	3	3	3	4	4	3.2	5	0.47	47
2020	N	4	N	2	N	3	White	No	30	M	4	4	5	4	3	3	4	3	3	3	3.4	4	0.01	1	N
2020	Y	5	Y	2	Y	7	Black or African American	No	22	F	4	3	4	4	3	3	5	5	4	4	3.8	3	0.51	51
2020	N	5	N	1	N	4	White	No	21	F	3	3	4	3	3	3	3	4	3	5	3.6	4	0.56	56	N
2020	Y	2	Y	1	Y	4	White	Yes	24	F	5	5	4	4	3	3	4	3	5	4	3.8	5	0.5	50	Y
2020	N	4	N	2	N	6	White	No	30	M	5	5	2	3	5	5	3	3	3	4	4	4	0.54	54	N
2020	Y	2	Y	3	Y	4	White	No	25	F	2	3	3	4	5	5	3	3	3	2	3.4	5	0.24	24	Y
2020	N	7	N	2	N	4	Asian	No	23	M	1	1	3	4	4	3	4	3	3	3	2.8	5	0.95	95	N
2020	N	5	N	2	N	5	White	No	26	M	3	3	2	3	4	4	2	3	3	3	3.2	4	0.08	8	N
2020	N	7	N	2	N	4	Asian	No	25	M	3	4	4	5	4	4	4	4	4	5	4.4	4	0.85	85	N
2020	N	5	N	2	N	4	Asian	No	23	F	4	4	5	5	4	3	4	4	4	5	4.2	4	0.88	88	N
2020	N	3	N	2	N	3	Asian	No	22	F	3	3	4	4	3	4	4	4	4	4	3.8	4	0.4	40	Y
2020	N	6	N	2	N	3	Asian	No	22	F	4	4	5	5	5	5	3	3	4	3	4	5	0.47	47	N
2020	N	3	N	1	N	3	Asian	No	27	F	5	5	3	4	4	5	2	3	3	4	4.2	5	0.44	44	N
2020	N	6	N	2	N	4	Black or African American	No	22	F	4	4	5	5	3	3	5	4	5	4	4	5	0.96	96	N
2020	N	12	N	2	N	4	White	No	23	F	5	5	3	3	3	3	3	3	3	4	3.6	5	0.72	72	N
2020	Y	2	Y	1	Y	5		Yes	24	F	4	5	3	4	2	3	3	3	5	5	4	4	0.82	82	Y
2020	N	6	N	2	N	4	Asian	No	25	F	3	3	3	5	4	4	3	3	3	3	3.6	4	0.94	94	N
2020	N	4	N	1	N	5	Asian	No	23	M	4	4	4	4	3	4	3	3	3	3	3.6	5	0.27	27	Y
2020	N	11	N	2	N	4	Asian		21	F	3	3	3	3	5	5	4	4	2	3	3.6	4	0.19	19	Y
2020	N	4	N	2	N	3	White	Yes	26	M	4	4	4	5	4	3	3	3	5	4	3.8	2	0.5	50	N
2020	N	4	Y	2	N	5	Asian	No	21	F	4	3	3	3	4	4	5	5	3	3	3.6	4	0.72	72	N
2020	N	5	U	2	N	4	Asian	No	22	M	4	4	4	4	3	3	3	4	5	5	4	4	0.97	97	N
2020	N	3	Y	2	N	4	Asian	No	21	F	3	3	1	1	4	3	4	5	3	4	3.2	3	0.26	26	Y
2020	N	2	N	3	N	3	Asian	No	25	M	3	3	3	3	4	4	4	3	3	3	3.2	4	0.43	43	Y
2020	N	14	N	2	N	5	Asian, White	No	22	M	3	4	4	3	3	3	3	3	5	4	3.4	4	0.9	90	N
2020	N	17	N	2	N	5	White	No	23	M	5	4	3	4	3	3	2	3	3	2	3.2	3	0.33	33	N
2020	N	6	N	2	N	4	White	No	23	F	4	4	4	3	5	5	4	4	4	4	4	5	0.84	84	N
2020	N	6	N	4	N	4	White	No	31	F	3	4	3	3	5	5	4	4	5	5	4.2	5	0.86	86	N
2020	Y	5	N	2	Y	4	Black or African American	No	28	F	4	5	4	5	3	3	4	4	5	5	4.4	4	0.96	96	Y
2020	N	11	N	2	N	4	White	No	23	F	3	3	3	3	4	3	3	4	4	3	3.2	4	0.46	46	N
2020	N	5	N	2	N	4	Asian, White	No	23	F	5	5	4	5	4	5	3	5	4	4	4.8	5	0.33	33	N
2020	N	6	N	2	N	8	American Indian or Alaska Native, White	Yes	26	M	4	4	2	4	5	4	2	3	4	5	4	4	0.37	37	N
2020	Y	3	Y	1	Y	5		Yes	23	M	4	5	4	3	3	2	4	5	3	2	3.4	4	0.5	50	Y
2020	N	15	N	2	N	6	White	No	25	M	2	3	4	4	4	4	3	3	3	3	3.4	2	0.51	51	N
2020	Y	2	U	1	Y	2	White	No	24	F	3	4	2	2	3	3	4	5	4	5	3.8	5	0.33	33	N
2020	N	5	N	1	N	6	White	No	21	M	3	4	3	3	3	3	5	5	3	3	3.6	4	0.75	75	N
2020	N	6	N	2	N	5	White	No	25	F	2	3	3	3	4	3	4	4	3	3	3.2	5	0.56	56	N
2020	N	4	N	1	N	4	White	No	23	M	3	3	4	4	4	3	4	3	2	2	3	4	0.47	47	N
2020	N	5	U	1	N	3	White	No	22	M	4	4	3	3	4	3	5	4	3	4	3.6	4	0.51	51
2020	N	18	N	2	N	5	White	No	30	F	4	4	3	4	4	2	4	3	4	5	3.6	4	0.61	61	N
2020	N	8	N	2	N	3	Asian	No	23	F	3	5	5	4	3	3	3	3	3	3	3.6	5	0.95	95	N
2020	N	8	N	2	N	4	White	No	23	F	5	5	4	4	4	4	4	4	4	3	4	4	0.5	50	N
2020	N	18	N	2	N	4	White	No	26	F	4	4	3	4	5	5	4	5	4	4	4.4	4	0.64	64	N
2020	N	10	N	2	N	4	White	No	23	F	3	3	2	3	4	3	3	3	3	4	3.2	4	0.65	65	N
2020	N	8	N	2	N	4	Asian, White	No	22	F	4	4	3	3	3	3	5	4	3	3	3.4	4	0.68	68	N
2020	N	1	N	2	N	4	Asian	No	23	F	4	4	4	4	3	3	3	3	5	4	3.6	5	0.86	86	N
2020	N	10	N	2	N	4	White	No	23	M	4	4	4	4	4	4	5	5	5	4	4.2	5	0.99	99	N
2020	N	2	Y	1	N	7		Yes	29	M	4	3	3	2	3	4	3	3	3	3	3	5	0.04	4	Y
2020	N	10	N	2	N	3	Asian	No	22	F	4	4	4	4	4	4	3	3	4	4	3.8	4	0.99	99	N
2020	N	6	N	2	N	6	White	No	23	F	4	4	3	4	3	3	5	5	5	5	4.2	5	0.37	37	N
2020	N	17	N	2	N	4	White	No	24	F	4	4	4	4	4	3	3	4	3	4	3.8	3	0.69	69	N
2020	N	6	U	2	N	4	White	No	22	M	3	4	4	4	4	4	5	3	4	4	3.8	4	0.27	27	N
2020	N	8	Y	2	N	4	Asian	No	21	F	3	3	3	5	4	3	4	5	5	5	4.2	5	0.98	98	N
2020	N	1	Y	2	N	4	White	No	25	M	4	4	4	4	3	3	4	4	3	4	3.8	2	0.6	60	N
2020	N	5	N	4	N	4	White	Yes	22	F	3	4	5	4	4	3	3	3	3	3	3.4	5	0.76	76	N
2020	Y	5	Y	2	Y	4	White	No	22	F	3	2	4	4	4	5	3	3	3	3	3.4	4	0.63	63	N
2020	Y	3	Y	4	Y	10		Yes	25	F	3	3	3	3	4	3	3	4	3	4	3.4	4			Y
2020	Y	4	Y	1	Y	4	White	No	21	F	5	4	2	3	5	5	3	3	4	3	3.6	2	0.35	35	Y
2020	N	9	N	2	N	5	White	No	21	M	3	3	3	3	3	3	4	5	2	3	3.4	4	0.95	95	N
2020	N	1	U	2	N	5	White	No	23	M	2	3	3	3	2	2	3	4	4	4	3.2	4	0.51	51	N
2020	N	18	N	2	N	4	White	No	23	F	3	3	3	3	3	3	5	5	3	4	3.6	5	0.95	95	N
2020	N	8	N	2	N	6	Asian, Black or African American, White	No	23	F	3	3	3	4	2	2	3	3	3	3	3	4	0.54	54	N
2020	N	10	N	2	N	4	White	No	21	F	3	3	3	5	1	1	3	3	5	5	3.4	5	0.76	76	N
2020	Y	3	Y	1	Y	4	Asian, White	No	25	F	3	3	3	3	5	4	4	3	3	4	3.4	5	0.09	9	Y
2020	N	5	N	2	N	5	White	No	24	F	3	3	3	4	4	4	4	3	4	4	3.6	3	0.78	78	N
2020	Y	3	U	2	Y	8	White	No	24	M	4	4	3	3	3	3	2	2	3	2	2.8	4			Y
2020	N	7	N	2	N	4	White	No	21	F	4	4	3	3	5	5	5	5	4	4	4.2	5	0.7	70	N
2020	Y	8	Y	1	Y	5	White	No	25	M	4	4	3	4	5	4	4	4	5	5	4.2	5	0.55	55	N
2020	N	1	N	2	N	4			22	M	3	3	5	5	2	3	3	4	3	3	3.6	5	0.85	85	N
2020	N	1	N	2	N	4			22	M	3	3	3	2	2	3	3	3	3	3	2.8	4	0.79	79	N
2020	Y	3	Y	2	Y	4	Black or African American	No	24	M	3	3	4	3	3	3	3	4	3	3	3.2	4	0.26	26
2020	N	19	N	2	N	4	Asian	No	23	F	4	4	4	4	4	3	3	3	5	5	3.8	4	0.87	87	N
2020	N	6	Y	2	N	3	Asian	No	21	F	3	3	4	3	3	4	3	4	4	4	3.6	5	0.69	69	N
2020	N	4	N	1	N	6	White	No	22	M	4	4	4	5	3	3	5	5	3	4	4.2	5	0.79	79	N
2020	N	7	Y	2	N	4	White	No	24	M	4	4	2	3	2	2	2	3	3	2	2.8	4	0.82	82	N
2020	N	4	U	1	N	5	White	No	22	F	5	5	4	3	4	4	5	5	4	4	4.2	5	0.25	25	N
2020	N	18	N	2	N	4	White	No	24	F	4	5	3	4	5	5	5	4	4	4	4.4	5	0.95	95	N
2020	N	10	N	2	N	4	White	No	23	M	4	4	4	4	3	4	4	4	3	5	4.2	4	0.64	64	N
2020	Y	4	N	1	Y	4	White	No	27	F	5	4	3	3	4	4	3	3	5	4	3.6	5	0.75	75	Y
2020	N	5	Y	4	N	4	White	No	24	F	3	4	4	4	2	2	4	4	4	4	3.6	5	0.91	91	N
2020	N	4	N	2	N	6	White	No	35	M	4	4	5	4	4	5	5	5	3	3	4.2	4			N
2020	N	19	N	2	N	3	White	No	21	F	3	4	5	5	4	4	4	4	4	4	4.2	4	0.88	88	Y
2020	N	1	N	4	N	4	White	No	23	F	4	3	4	4	3	3	3	3	3	3	3.2	3	0.11	11	N
2020	N	3	Y	1	N	5			23	F	3	3	3	3	3	3	3	4	5	5	3.6	4	0.24	24	N
2020	N	4	U	2	N	4	Asian	No	21	F	4	3	4	4	5	5	3	3	3	3	3.6	3	0.39	39
2020	N	12	N	2	N	4	Asian	No	21	F	3	4	5	5	4	4	4	4	3	4	4.2	5	0.82	82	Y
2020	N	4	Y	2	N	4	Asian, White	No	23	F	5	5	4	5	4	4	4	4	5	5	4.6	5	0.92	92	N
2020	Y	2	Y	1	Y	4	Asian	No	22	M	5	5	3	3	3	2	3	4	4	4	3.6	4	0.66	66	Y
2020	N	19	N	2	N	4	Black or African American	No	22	M	3	4	4	4	5	5	3	4	5	5	4.4	5	1	100	N
2020	Y	2	N	3	Y	9	Asian	No	29	M	3	3	3	2	3	3	4	4	4	4	3.2	4	0.21	21	Y
2020	N	4	N	2	N	4	White	No	21	M	4	4	3	3	3	3	4	4	3	3	3.4	4	0.89	89	Y
2020	N	6	N	2	N	4	White	No	23	F	4	4	4	4	4	3	3	3	5	5	3.8	5	0.61	61	N
2020	N	6	N	1	N	5	White	No	24	F	4	4	3	3	3	3	3	3	3	3	3.2	3	0.65	65	N
2020	N	5	N	2	N	4	White	No	24	F	3	3	4	4	3	3	3	4	4	3	3.4	5	0.64	64	N
2020	N	5	N	2	N	4	Asian	No	22	F	4	3	3	3	4	5	3	3	3	3	3.4	5	0.84	84	N
2020	N	5	N	1	N	5	White	No	21	M	4	5	3	4	4	4	2	3	4	4	4	4	0.69	69	N
2020	N	1	N	2	N	5	White	No	24	M	2	3	4	4	3	3	5	5	4	5	4	3	0.58	58	N
2020	N	8	N	2	N	5	White	No	24	F	4	4	5	4	5	5	3	3	4	3	3.8	4	0.09	9	N
2020	N	4	N	2	N	5	White	No	24	F	4	4	3	4	3	2	5	5	5	4	3.8	4	0.72	72	N
2020	N	8	N	2	N	5	Asian	No	23	F	5	5	2	3	3	4	2	3	5	4	3.8	5	0.86	86	N
2020	N	5	U	2	N	4	Asian, White	No	27	F	5	5	5	5	4	3	3	4	4	4	4.2	4	0.81	81	N
2020	N	6	Y	2	N	10	White	No	25	M	4	4	3	3	4	4	5	4	4	4	3.8	4	0.8	80	N
2020	N	7	Y	2	N	4	Asian, Black or African American	No	23	F	3	3	4	4	5	3	4	3	4	5	3.6	4	0.66	66	N
2020	N	5	N	2	N	4	Asian	No	24	F	3	2	4	4	2	3	4	4	4	5	3.6	5	0.97	97	N
2020	N	5	U	2	N	3	Asian	No	23	M	4	4	3	3	4	4	4	4	3	4	3.8	4	0.88	88	N
2020	N	19	N	2	N	5	White	No	23	M	4	4	5	5	3	3	4	3	2	3	3.6	5	0.73	73	N
2020	N	4	N	4	N	6	White	No	23	M	4	3	2	3	3	4	3	4	3	3	3.4	3	0.52	52	N
2020	Y	2	Y	1	Y	3	White	No	23	M	4	4	3	4	5	4	5	5	4	5	4.4	4	0.62	62	Y
2020	N	10	N	4	N	5	White	No	21	F	5	4	5	5	3	3	4	4	4	5	4.2	5	0.62	62	N
2020	N	13	N	2	N	4	Black or African American	No	24	M	4	4	4	4	4	3	4	3	5	5	3.8	5	0.98	98	N
2020	N	5	N	2	N	4	White	No	22	F	3	3	5	5	3	4	3	3	2	3	3.6	4	0.86	86	N
2020	N	6	N	2	N	4	White	No	21	F	2	3	2	3	3	3	3	3	3	3	3	3	0.34	34	N
2020	N	14	N	2	N	5	Asian	No	26	M	5	5	4	5	3	4	4	4	3	3	4.2	4	0.69	69	N
2020	N	6	U	2	N	5	White	No	21	F	2	3	4	4	3	3	3	3	5	5	3.6	3	0.75	75	N
2020	N	4	U	2	N	4	White	No	26	M	4	4	3	4	3	3	2	3	3	3	3.4	3	0.39	39	N
2020	N	10	N	2	N	2			21	M	3	4	3	3	3	3	3	3	3	4	3.4	5	0.27	27
2020	N	8	N	2	N	6			23	F	4	3	4	3	4	5	5	5	3	4	4	5	0.9	90	Y
2020	N	7	N	2	N	4	White	No	23	F	3	3	5	5	4	4	3	3	4	3	3.6	4	0.9	90	N
2020	N	5	N	2	N	4	White	No	22	F	3	3	4	4	5	4	4	4	4	4	3.8	5	0.92	92	N
2020	N	5	N	2	N	5	Asian	No	22	F	4	3	3	4	4	3	3	3	3	3	3.2	4	0.4	40	N
2020	N	6	N	2	N	4	Asian	No	23	F	3	3	4	4	4	3	5	5	4	4	3.8	5	0.43	43	N
2020	N	8	N	2	N	4	White	No	23	F	2	4	3	3	3	3	4	4	3	3	3.4	5	0.94	94	Y
2020	N	7	N	2	N	4	White	No	26	M	3	4	4	4	3	3	5	5	3	3	3.8	5	0.82	82	N
2020	N	16	N	2	N	5	White	No	30	M	4	3	4	4	5	4	4	3	4	3	3.4	5	0.85	85	N
2020	N	8	Y	2	N	5	White	No	26	F	4	3	5	5	4	4	4	2	4	3	3.4	4	0.97	97	N
2020	N	4	N	2	N	4	White	No	26	F	5	4	3	3	4	4	4	3	4	4	3.6	3	0.94	94	N
2020	N	4	N	2	N	4	White	No	23	F	4	5	4	3	3	4	4	3	4	4	3.8	3	0.4	40	N
2020	N	19	N	2	N	6	White	No	21	F	4	3	4	4	4	4	3	3	3	4	3.6	5	0.59	59	N
2020	N	7	N	2	N	4	Asian, White	No	24	F	3	4	4	4	5	5	4	4	5	5	4.4	5	0.27	27	N
2020	N	18	N	2	N	4	White	No	21	M	4	5	5	5	4	3	5	5	5	4	4.4	5	0.82	82	Y
2020	N	6	N	2	N	3	Asian, White	No	30	F	4	5	4	4	4	4	5	5	4	5	4.6	5	0.34	34	N
2020	N	6	N	2	N	5	White	No	25	F	3	3	3	3	4	3	3	3	2	3	3	5	0.66	66	N
2020	N	5	Y	2	N	5	White	No	21	M	4	4	4	4	3	3	4	3	4	3	3.4	4			N
2020	N	1	N	2	N	7	White	No	24	M	2	3	4	4	5	5	3	3	3	4	3.8	5	1	100	N
2020	N	5	N	2	N	4	Asian	No	25	M	3	3	2	2	5	5	4	4	4	4	3.6	5	0.55	55	N
2020	N	10	N	1	N	3	White	No	23	F	3	3	3	4	5	5	3	4	4	5	4.2	5	0.39	39	N
2020	Y	2	Y	2	Y	7	White	No	41	M	5	5	4	3	5	5	3	3	4	3	3.8	5	0.5	50	Y
2020	N	6	D	2	N	6	White	No	26	M	3	2	3	3	4	4	4	4	4	3	3.2	4	0.92	92	N
2020	N	6	U	2	N	4	White	Yes	21	M	4	4	4	3	5	4	5	5	4	5	4.2	4	0.86	86	Y
2020	N	19	Y	2	N	5	Asian	No	21	M	4	4	3	3	3	3	4	4	5	4	3.6	3	0.54	54
2020	N	11	N	2	N	5	White	No	23	M	4	4	4	3	3	3	4	5	3	3	3.6	4	0.73	73	N
2020	Y	3	Y	1	Y	4	White	No	25	M	3	3	4	4	2	3	5	5	4	5	4	4			Y
2020	N	1	U	1	N	3	White	No	22	F	4	4	4	5	1	3	3	3	3	4	3.8	4	0.25	25	N
2020	N	6	N	1	N	3	White	No	22	F	5	5	4	4	3	3	4	4	5	4	4	5	0.44	44	Y
2020	N	4	N	1	N	4	Black or African American	No	27	F	5	5	5	5	5	5	4	4	4	3	4.4	4	0.22	22	N
2020	N	1	U	2	N	5	White	No	22	F	4	5	3	3	4	4	4	3	3	3	3.6	4	0.77	77	N
2020	Y	1	Y	3	Y	5	American Indian or Alaska Native, White	No	21	F	3	3	4	5	4	4	3	3	4	3	3.6	4	0.4	40	Y
2020	N	1	N	2	N	5	Black or African American	No	22	M	5	4	5	5	3	3	4	3	5	5	4	4	0.53	53	N
2020	N	18	N	2	N	4	White	No	24	F	4	4	3	3	3	3	4	4	5	3	3.4	3	0.44	44	N
2020	N	7	N	2	N	4	White	No	21	F	3	2	4	4	3	3	2	2	3	4	3	4	0.66	66	Y
2020	Y	3	N	2	Y	6	Asian	No	25	F	1	1	3	3	3	3	3	3	5	4	2.8	5			Y
2020	N	12	N	2	N	4	Asian	No	23	F	3	2	4	4	2	3	3	3	4	4	3.2	5	0.87	87	N
2020	N	19	N	2	N	6	Asian, White	No	22	F	5	5	4	3	5	5	4	3	4	3	3.8	5	0.78	78	N
2020	N	6	N	2	N	4	White	No	24	M	4	4	4	4	3	4	4	3	5	5	4	4	0.63	63	N
2020	N	10	N	2	N	3	White	No	24	F	4	4	5	3	4	3	4	4	4	4	3.6	4	0.81	81	N
2020	N	1	Y	2	N	6	American Indian or Alaska Native, White	No	22	F	3	3	2	2	3	3	4	4	3	3	3	3	0.23	23	N
2020	N	7	N	2	N	4	White	No	21	F	4	4	3	3	5	5	4	4	3	3	3.8	3	0.44	44	N
2020	Y	4	Y	2	Y	5	White	No	26	F	4	2	4	5	3	3	4	5	5	5	4	5	0.75	75	N
2020	N	18	N	2	N	5	White	No	24	M	3	3	5	4	3	4	2	1	2	2	2.8	5	0.78	78	N
2020	N	10	N	2	N	4	White	No	24	F	3	3	3	3	4	3	5	4	4	3	3.2	3	0.86	86	N
2020	N	9	N	2	N	5	White	No	23	M	3	3	3	3	3	3	3	2	3	3	2.8	4	0.33	33	N
2020	N	5	N	2	N	4	Asian, White	No	23	M	2	2	3	3	4	5	3	3	5	4	3.4	3	0.5	50	N
2020	N	7	N	2	N	3	White	No	23	F	5	5	3	3	4	5	3	2	5	4	3.8	3	0.45	45	N
2020	N	3	Y	1	N	3	Asian	No	22	F	3	2	3	3	5	5	2	2	3	3	3	4	0.87	87
2020	N	3	Y	1	N	2	Asian	No	22	F	4	3	5	4	3	3	2	1	5	4	3	3	0.27	27	N
2020	N	1	Y	2	N	4	White	No	23	M	5	5	3	3	2	2	2	1	5	5	3.2	5	0.93	93	N
2020	N	5	N	2	N	7	Asian	No	24	F	4	2	5	5	3	3	3	3	4	5	3.6	5	0.51	51	N
2020	N	1	N	2	N	5	White	No	23	F	3	3	3	4	2	3	3	3	3	3	3.2	3	0.5	50	N
2020	N	8	N	2	N	4	White	No	23	F	4	3	4	4	3	3	4	4	5	4	3.6	5	0.7	70	N
2020	N	4	N	2	N	2	White	No	25	M	2	3	4	4	4	5	4	3	5	4	3.8	5	0.9	90	Y
2020	N	9	U	2	N	5	Asian, Black or African American	No	23	M	5	5	4	4	5	5	4	4	5	5	4.6	5	0.99	99
2020	N	10	N	2	N	7	White	No	22	M	3	3	3	3	4	5	3	3	3	3	3.4	5	0.1	10	N
2020	N	3	N	2	N	4	Asian	No	26	M	4	4	3	3	4	3	4	4	4	4	3.6	5	0.85	85	Y
2020	N	4	N	1	N	6	White	No	22	M	4	5	3	3	4	3	3	2	3	3	3.2	3	0.11	11	N
2020	Y	4	Y	3	Y	7	Black or African American	No	30	M	4	5	5	5	5	5	4	3	5	5	4.6	5	0.02	2	Y
2020	Y	8	N	2	Y	7	Black or African American	No	23	F	3	4	3	4	5	5	3	3	5	4	4	5	0.15	15	N
2020	N	5	N	2	N	4	White	No	21	F	4	4	3	4	3	3	4	4	3	4	3.8	5	0.41	41	N
2020	N	10	N	3	N	5	White	No	24	F	4	4	2	3	3	3	5	5	3	3	3.6	5	0.85	85	N
2020	Y	2	Y	4	Y	6		Yes	33	M	3	3	2	2	3	2	4	4	3	3	2.8	5	0.2	20	Y
2020	N	8	N	2	N	6	White	No	22	M	4	4	3	4	3	3	4	4	4	4	3.8	5	0.97	97	N
2020	N	6	N	2	N	2	White	No	24	F	4	4	5	4	5	5	3	3	3	2	3.6	4	0.25	25	N
2020	N	18	N	2	N	3	White	No	22	F	4	4	3	3	5	5	3	3	3	4	3.8	5	0.99	99	N
2020	N	18	N	2	N	5	White	No	24	F	1	2	4	3	3	3	3	3	3	3	2.8	4			N
2020	N	7	N	2	N	4	White	No	23	M	5	5	5	4	4	4	4	3	4	4	4	5	0.66	66	N
2020	N	10	N	2	N	6	White	No	22	F	4	4	4	4	5	5	4	4	3	3	4	5	0.56	56	N
2020	N	6	N	2	N	4	White	No	25	F	5	5	4	3	4	3	5	5	4	4	4	5	0.33	33	N
2020	N	5	D	2	N	2	Asian	No	21	F	4	4	5	5	3	3	3	2	2	2	3.2	4	0.91	91	Y
2020	N	7	N	2	N	3	Asian	No	22	F	3	4	5	5	3	5	4	3	5	5	4.4	5	0.88	88	Y
2020	N	5	N	2	N	3	Asian	No	22	F	4	4	3	3	5	4	4	4	3	4	3.8	5	0.63	63	N
2020	N	5	N	2	N	3	Asian	No	22	M	4	3	4	3	4	4	3	3	3	3	3.2	5	0.14	14	N
2020	N	18	Y	2	N	4	White	No	22	M	4	5	4	4	3	3	5	5	2	3	4	3	0.95	95	N
2020	N	7	N	2	N	4	White	No	28	M	2	3	4	4	2	3	3	3	4	3	3.2	3	0.41	41	N
2020	N	10	N	2	N	5	White	No	22	F	3	3	4	3	2	2	4	4	5	4	3.2	5	0.73	73	N
2020	N	4	N	1	N	3	Asian	No	21	M	4	3	4	4	1	2	3	3	2	3	3	4	0.78	78	Y
2020	N	1	N	2	N	4	White	Yes	23	M	3	3	3	2	2	2	3	2	3	3	2.4	4	0.7	70	N
2020	N	6	Y	2	N	3	White	No	27	M	3	3	3	3	4	3	3	3	4	4	3.2	4	0.34	34	N
2020	N	10	N	2	N	5	White	Yes	26	M	4	4	4	4	4	4	5	5	5	4	4.2	4	0.54	54	N
2020	N	5	N	1	N	4	White	No	22	F	4	4	4	3	3	3	3	3	5	4	3.4	5	0.61	61	Y
2020	N	1	Y	2	N	3	White	No	23	F	3	4	5	5	5	5	5	5	3	3	4.4	4	0.66	66	N
2020	N	4	N	2	N	4	White	No	24	F	4	3	4	4	3	3	4	3	5	3	3.2	4	0.34	34	Y
2020	N	7	N	2	N	5	White	No	23	M	5	5	3	3	5	5	4	5	4	3	4.2	3	0.21	21	N
2020	N	1	U	2	N	5	White	No	22	M	3	2	3	3	3	2	4	3	5	5	3	4	0.94	94	N
2020	Y	4	N	2	Y	4	Black or African American	No	27	M	3	3	4	4	4	3	3	3	5	5	3.6	4	0.15	15	Y
2020	Y	1	N	1	Y	6	White	No	25	F	4	5	3	3	4	3	5	3	5	5	3.8	5	0.98	98	Y
2020	Y	2	Y	1	Y	6	Black or African American, White	No	23	F	4	5	5	5	5	5	5	5	4	4	4.8	5	0.86	86	Y
2020	N	14	N	2	N	4	White	No	24	F	4	3	5	4	4	3	3	2	3	3	3	5	0.99	99	N
2020	N	10	N	2	N	4	White	No	23	M	2	3	4	5	5	5	3	4	4	4	4.2	3	0.76	76	N
2020	N	10	N	2	N	5	White	No	21	F	3	3	4	3	3	2	4	4	4	5	3.4	5	0.97	97	N
2020	N	8	U	2	N	4	Asian	No	23	F	4	3	4	3	3	3	3	3	3	4	3.2	3	0.44	44	N
2020	N	6	N	2	N	4	Asian	No	22	F	2	1	4	4	3	3	4	3	3	3	2.8	5	0.45	45	N
2020	N	3	Y	1	N	3	Asian	No	21	M	2	2	3	3	5	4	5	4	3	3	3.2	5	0.93	93
2020	Y	2	Y	4	Y	5	Asian	No	21	F	3	2	3	3	4	4	4	4	3	3	3.2	5	0.55	55	Y
2020	N	4	N	2	N	4	Asian	No	22	M	4	4	4	3	4	5	3	3	3	2	3.4	3	0.85	85	Y
2020	N	8	N	2	N	5	White	Yes	24	F	4	4	5	4	5	4	4	4	3	4	4	4	0.25	25	N
2020	Y	3	Y	2	Y	4	White	No	23	F	4	4	5	4	3	3	3	3	5	5	3.8	4	0.82	82	Y
2020	N	5	Y	2	N	6	Asian	No	23	F	4	4	5	5	3	3	5	5	5	5	4.4	3	0.33	33	N
2020	N	5	N	2	N	5	Asian	No	23	F	3	3	4	5	3	3	4	3	5	5	3.8	3	0.8	80	N
2020	N	6	N	2	N	3	Asian	No	22	M	4	4	3	3	2	2	2	3	2	2	2.8	3	0.57	57	N
2020	N	6	N	2	N	5	White	No	23	M	3	3	4	4	3	3	3	4	4	4	3.6	4	0.88	88	N
2020	Y	3	N	1	Y	4	Asian	No	24	F	3	3	4	4	4	4	4	4	4	4	3.8	5	0.55	55	Y
2020	N	5	N	1	N	6	Asian	No	22	F	3	4	4	4	3	2	3	3	3	3	3.2	4	0.78	78	N
2020	N	6	Y	2	N	4	Asian	No	22	F	4	4	5	5	3	3	4	5	4	5	4.4	5	0.9	90	N
